# Supplementary material for: Identification of genes required for Plasmodium gametocyte-to-sporozoite development in the mosquito vector
Source: Cell Host Microbe. Author manuscript; Available in PMC 2025 Sep 9. (PMC7618085; doi:10.1016/j.chom.2023.08.010)
Supplement: Supplementary Material — Supplemental information can be found online at https://doi.org/10.1016/j.chom.2023.08.010. [file EMS208536-supplement-Supplementary_Material.zip]

Archive with 5 entries (5 files):
- 1-s2.0-S1931312823003359-mmc3.xlsx
- 1-s2.0-S1931312823003359-mmc2.xlsx
- 1-s2.0-S1931312823003359-mmc1.pdf
- 1-s2.0-S1931312823003359-mmc4.mp4
- 1-s2.0-S1931312823003359-mmc5.pdf
