# Supplementary material for: Identification of genes required for Plasmodium gametocyte-to-sporozoite development in the mosquito vector
Source: Cell Host Microbe. Author manuscript; Available in PMC 2025 Sep 9. (PMC7618085; doi:10.1016/j.chom.2023.08.010)
Supplement: Supplementary Material — Supplemental information can be found online at https://doi.org/10.1016/j.chom.2023.08.010. [file EMS208536-supplement-Supplementary_Material.zip › 1-s2.0-S1931312823003359-mmc3.xlsx]

## Sheet: Table S2
			Day 4 asexual growth wt background				Day 5 asexual growth wt background				Day 6 asexual growth wt background				Day 7 asexual growth wt background			Day 8 asexual growth wt background				Day 4 asexual growth Dhap2 background				Day 5 asexual growth Dhap2 background				Day 6 asexual growth Dhap2 background				Day 7 asexual growth Dhap2 background				Day 8 asexual growth Dhap2 background				Passage 1 wt background			Passage 1 wt background			Passage 3 wt background
	Gene ID	Gene name	wt_day4_r1	wt_day4_r2	wt_day4_r3	wt_day4_r4	wt_day5_r1	wt_day5_r2	wt_day5_r3	wt_day5_r4	wt_day6_r1	wt_day6_r2	wt_day6_r3	wt_day6_r4	wt_day7_r1	wt_day7_r3	wt_day7_r4	wt_day8_r1	wt_day8_r2	wt_day8_r3	wt_day8_r4	hap2_day4_r1	hap2_day4_r2	hap2_day4_r3	hap2_day4_r4	hap2_day5_r1	hap2_day5_r2	hap2_day5_r3	hap2_day5_r4	hap2_day6_r1	hap2_day6_r2	hap2_day6_r3	hap2_day6_r4	hap2_day7_r1	hap2_day7_r2	hap2_day7_r3	hap2_day7_r4	hap2_day8_r1	hap2_day8_r2	hap2_day8_r3	hap2_day8_r4	wt_p1_r1	wt_p1_r2	wt_p1_r3	wt_p2_r1	wt_p2_r2	wt_p2_r3	wt_p3_r1	wt_p3_r2
	PBANKA_0111100	P12p	9.43943	0.697035	8.90673	9.49713	9.068	5.1359	6.71914	7.87952	6.40232	4.95413	4.74287	6.65081	4.60713	3.6653	4.13074	5.33423	4.02405	3.06196	5.08685	31.1971	9.5274	7.42793	5.47567	7.08025	6.42575	7.05036	6.88241	7.48693	6.10764	6.54984	4.84066	7.21753	6.30682	5.70722	4.35445	7.00449	5.89334	4.37512	4.78682	2.95166	2.28433	1.45463	2.60427	1.89048	1.07854	2.43563	1.76458
	PBANKA_0306000	P230p	7.36354	1.96089	3.87977	1.75793	0.92822	3.41531	3.55038	6.10944	1.47022	2.70407	4.14176	6.39298	0.978869	5.03419	6.92898	1.34703	2.38385	5.59397	6.24905	43.4372	7.74258	11.2562	9.77432	4.44347	4.77904	4.30462	1.7206	3.87464	3.53304	4.65108	1.85909	4.29703	3.27021	4.16597	1.03472	5.20055	3.55414	3.1819	0.983339	0.651666	1.44586	9.52253	0.980621	1.74568	6.84253	1.22502	1.52426
	PBANKA_0306100	P230	5.11531	7.59845	14.7144	8.49668	6.29762	7.29634	8.12293	6.73696	4.89589	8.65971	8.98372	6.2875	4.50163	12.8317	6.5673	5.08503	8.69444	11.1459	9.21713	16.7305	8.39618	10.6277	10.6699	10.4251	5.99617	6.39493	6.97393	9.02064	5.6942	7.96084	8.29577	9.97061	6.48651	7.98096	8.23465	10.1736	5.91147	8.42167	8.94282	4.22433	7.76407	11.2113	4.71019	7.11143	11.3423	4.68391	7.05144
	PBANKA_0413500	STONES	32.9558	17.1578	20.0601	29.0273	29.5602	18.7971	19.9257	25.4382	27.5647	16.4715	23.285	28.5076	34.0436	28.171	27.0243	32.6183	19.4391	27.5577	26.3014	25.1766	24.0825	25.2835	24.6405	21.4605	21.5862	19.5214	24.2715	20.1804	22.4385	21.0779	25.7818	23.4384	22.1727	22.9204	27.6213	25.2064	24.8971	24.0372	28.053	44.6046	18.0501	31.5975	46.2821	17.6981	34.416	48.5397	18.1951
	PBANKA_0603900	HADO	4.42596	5.30053	6.25383	3.4587	8.39682	6.42311	3.29824	2.58112	7.5249	4.2731	3.05843	1.94543	8.99153	1.68872	1.68783	6.17612	3.52365	1.95158	1.68072	34.8667	4.3992	9.1135	8.0088	3.44247	5.81718	3.48975	5.28994	3.99572	2.53702	3.50138	3.78834	3.14372	2.67726	2.80783	3.06105	2.8928	2.52054	2.31726	2.28209	4.05566	1.70994	0.858588	3.11066	1.32736	0.353619	1.13855	0.446294
	PBANKA_0720900	CRONE	78.7899	78.8415	98.5556	63.4857	88.388	89.3673	98.4497	82.7201	96.7083	94.2487	96.0729	90.281	93.1567	111.763	104.658	101.485	101.616	96.9397	91.1342	40.1035	58.5219	58.4236	58.825	64.5035	72.7774	67.9882	63.8637	64.6984	74.3441	64.488	65.2086	68.4177	76.0233	64.1223	66.7826	69.3948	74.2198	61.6148	67.1082	92.0688	96.4765	88.5339	96.8483	96.5432	93.7975	96.2147	97.1959
	PBANKA_0808100	B9	12.3378	11.5509	10.6674	11.7767	10.2176	13.5448	9.86064	8.53664	11.6096	10.5092	8.73931	9.46934	11.8812	7.26663	11.6498	12.6957	11.6899	10.6916	12.3193	13.3595	8.64756	10.0563	10.9513	8.54513	8.01876	12.1344	9.04232	9.10137	10.0353	12.5074	9.64625	10.3612	10.6012	12.6963	10.9939	9.81603	10.1003	11.6036	9.46232	13.2633	11.0519	11.9209	16.4696	13.2575	14.4188	18.1808	14.968
	PBANKA_0810700	SPM1	54.639	58.3748	30.8071	62.471	37.9356	41.3718	40.1922	46.0635	43.9544	42.0033	39.3302	47.3584	52.5424	35.2841	45.2097	52.5408	42.2768	42.1609	49.2146	40.2652	43.6149	47.9673	48.7948	48.3166	39.3778	47.3331	51.252	48.998	38.3748	44.3682	47.8103	48.9788	39.8713	40.3931	44.5074	49.714	39.0592	42.5926	42.7289	63.2652	43.6597	42.1276	68.7962	43.1834	44.6886	67.8302	44.3891
	PBANKA_0830400	G2	21.5658	19.6702	13.3362	6.24567	13.9233	22.8399	18.5901	16.9253	15.8754	24.8908	19.1829	16.9054	16.1484	18.3201	17.6841	14.7702	22.2122	20.7355	17.9694	28.274	14.6556	18.1413	16.6061	12.9154	16.3776	14.8802	13.9296	11.2203	17.8343	15.1552	16.2934	13.3748	15.5065	15.7941	16.2681	13.8465	17.9158	13.575	18.4422	13.2173	23.3252	26.077	15.7864	32.7817	24.9567	15.565	33.7261
	PBANKA_0919100	PV1	58.6655	48.5627	57.3281	37.6884	28.8462	37.2644	43.3609	28.6824	20.5468	32.8962	33.7814	23.6616	15.4392	22.3052	15.9773	13.2076	25.576	20.4495	14.3934	29.804	38.9643	34.3971	35.2336	47.5598	38.7156	33.9055	38.7136	41.8744	32.6806	32.1918	40.5844	37.7618	30.8154	33.2209	36.2009	29.7894	24.9878	25.6455	31.0587	4.64599	5.38731	7.2235	1.32625	1.82612	2.20128	0.381919	0.590481
	PBANKA_1002100	P36	37.2799	63.7902	44.9081	42.3405	43.7549	49.0692	40.2739	40.2915	49.4224	51.5577	45.4999	35.8089	50.4323	45.6339	38.8391	55.0598	48.782	48.4699	43.5914	34.9662	38.185	51.767	40.6581	47.3644	50.9048	51.9743	45.3214	47.1414	54.3299	52.991	41.1982	48.1789	50.0593	51.5329	44.881	48.2026	47.3099	46.6737	40.521	59.8229	48.0303	53.5518	56.1124	49.0479	45.5904	53.6704	46.7922
	PBANKA_1002200	P36p	33.5981	46.7243	41.5541	38.5888	37.0003	36.0354	37.5277	41.2683	39.1744	40.8282	37.0909	39.981	39.7175	35.9686	35.0446	40.6062	43.9587	40.4616	39.9528	20.5617	35.4449	30.4831	29.5532	30.7625	35.5474	34.0827	33.4785	32.5308	38.4876	34.0557	37.1819	33.7624	40.626	34.4722	39.4487	35.8838	41.072	35.831	38.1832	37.2369	38.5827	38.7358	39.2088	39.2416	41.8862	42.8181	40.7294
	PBANKA_1002600	P41	37.6089	33.7717	27.2938	28.277	37.7357	37.1091	33.3095	40.7177	31.8885	37.7168	37.1173	40.5084	28.2758	33.2116	34.2578	31.3386	33.7909	33.0423	35.6527	34.7423	43.7406	44.4819	41.8351	47.2912	48.6495	45.0656	46.1634	45.6481	46.2302	43.8456	44.6007	45.8536	47.2922	41.2171	46.1313	45.0497	44.8982	40.1715	40.3354	23.4753	21.7011	40.4956	26.533	21.4469	43.5924	29.451	24.3608
	PBANKA_1037800	SOAP	42.6224	35.6867	50.8194	47.7572	58.0423	43.8945	58.8981	56.3406	57.4977	50.436	58.1696	57.5954	51.4815	63.6854	58.6742	55.5919	58.5954	65.2013	51.244	37.9764	70.4877	64.5373	81.8791	67.1891	58.7446	65.2247	77.7017	65.5258	59.4227	63.6519	77.7838	67.1528	66.1049	65.7246	77.1298	67.3308	65.135	70.3823	82.7489	57.2392	75.0659	71.3125	51.3701	63.3673	57.5781	45.5276	54.0015
	PBANKA_1106900	SUBO	8.93025	11.5355	4.96323	2.07951	5.11949	7.05701	6.10583	6.42912	3.94713	9.88823	5.08637	5.82458	3.34691	4.18983	5.78684	4.06129	8.15929	5.16496	7.10729	39.1208	10.1559	9.05637	7.90645	5.46888	7.67868	5.56235	5.74755	4.80294	6.42712	4.35495	6.0859	4.76208	6.21698	5.41728	4.81433	5.50933	6.49174	5.75856	5.08368	2.10833	8.65535	2.76026	2.00143	11.8577	3.07649	2.33475	14.4393
	PBANKA_1107600	P38	1.70771	1.45535	1.2189	1.91515	2.27771	1.61063	1.32202	2.03648	1.93373	1.53565	1.53912	1.94543	2.27426	1.22816	1.77032	2.38424	1.81395	1.49733	1.68072	0.597074	0.678733	1.51416	0.793204	1.001	0.948648	0.885724	1.11656	0.847577	1.08998	0.975508	0.789238	1.11611	0.790599	0.869817	1.13532	0.682572	1.2512	1.05487	0.927678	3.34266	1.39964	1.14242	0.86809	0.844683	0.73376	0.799867	0.71407
	PBANKA_1119200	PIMMS43	14.3432	14.0556	14.9853	7.76064	7.51144	9.85782	18.6378	18.0915	9.27032	9.2673	19.2423	18.5344	6.40661	30.5889	19.0737	8.70854	11.4814	22.7208	20.2848	44.0342	22.6747	11.0276	13.3054	11.5481	14.4266	13.1264	12.7398	11.8055	13.9254	14.3887	10.0146	12.0726	13.2066	12.8641	11.5113	12.2538	11.7685	14.7855	10.8167	5.91866	10.702	23.1961	7.24212	11.5601	23.1355	10.4415	11.6036
	PBANKA_1145400	1145400	36.8569	32.7989	32.4801	64.8006	38.7139	59.548	36.819	38.7523	42.1727	26.974	40.3673	44.8973	63.7027	32.8981	46.7769	40.2694	28.5992	39.4017	49.9835	31.7693	36.4756	36.5397	32.0352	38.4287	35.5116	39.0073	36.0228	39.2913	42.3777	41.4068	38.0764	43.3052	42.0814	41.0188	40.0811	44.3672	46.0043	43.2151	37.1999	75.1025	45.5413	41.7728	92.9178	46.3771	49.8868	90.7741	51.3993
	PBANKA_1225400	GAMER	45.7636	36.6441	44.9639	52.8381	41.0773	50.3111	36.1103	48.2953	59.8588	48.9538	37.3419	50.4524	58.1812	40.1328	46.9165	53.0056	45.3348	40.6131	49.3487	35.7001	45.4751	35.5112	44.0356	42.1153	50.332	44.0205	47.463	39.7958	43.7495	40.1352	44.5306	37.8734	50.4905	41.4613	38.2559	38.4678	47.5638	40.0159	45.883	55.7289	48.6509	39.0977	28.1165	30.296	27.3436	20.6668	18.4834
	PBANKA_1338100	CRYSP	35.1492	52.0402	31.3249	40.6897	40.4847	41.8893	37.2415	56.5478	47.6118	42.237	32.9161	56.2242	46.7454	25.5867	73.135	41.4211	44.7788	27.7596	58.8519	31.4086	48.8688	49.8814	47.5411	43.922	43.8526	48.6617	45.1933	50.6932	48.4289	47.1902	42.689	48.1789	48.9992	46.6802	42.5241	51.3391	49.4497	44.9963	39.0181	43.7843	60.6931	22.9832	48.6452	61.8308	29.7129	52.3084	64.7126
	PBANKA_1349800	TRAP	14.1004	14.3084	6.7159	13.1273	16.7865	15.7635	11.8437	11.3072	14.2459	12.2518	11.3948	12.9266	14.5306	10.6825	13.5534	11.0456	12.232	9.93455	11.175	13.372	7.46606	8.02788	9.87667	7.64179	9.27169	8.11323	7.48645	7.70892	8.71984	8.93635	10.2075	7.943	7.92396	8.97285	11.3244	8.62966	8.93974	10.3066	11.967	8.21099	16.2214	7.52152	7.4913	12.0428	7.41716	6.62233	10.6149
	PBANKA_1353800	ROVER	42.9435	60.1595	45.1471	53.3955	62.4692	57.5234	54.2369	57.4891	57.505	58.3079	52.3368	65.3596	57.595	52.0562	58.0841	52.1098	57.9699	53.1301	55.5888	26.943	49.6229	48.1673	43.0889	42.8966	48.0946	52.2931	47.3166	41.5313	52.4318	56.7362	49.3537	46.0769	48.9273	62.1538	48.287	48.8851	50.2294	62.9637	45.9201	49.7949	61.2741	57.0429	46.0249	71.6774	60.0092	48.6838	78.3554
	PBANKA_1359600	P48/45	47.3773	42.5115	56.7147	17.6937	47.7534	53.2025	43.5177	37.3256	51.2982	51.3774	49.7143	32.3458	50.1216	59.6683	33.82	51.5171	50.867	48.3269	33.1226	44.1586	40.2966	52.2241	51.6606	49.22	47.8262	45.9336	53.9061	48.5743	48.0155	43.2882	53.563	49.4252	45.8368	46.4513	53.2881	46.9187	45.0976	46.6218	57.9613	57.7759	49.3177	63.0317	50.6627	53.4966	62.5199	46.0752	52.4292
	PBANKA_1359700	P47	133.687	99.1168	99.8144	104.04	129.572	107.317	123.057	121.129	120.014	115.334	118.486	110.702	123.009	117.334	121.168	139.209	119.686	125.818	116.568	51.4603	125.892	111.219	112.737	128.055	123.611	123.612	122.437	121.547	127.171	123.053	125.261	118.922	120.387	127.39	128.262	113.859	138.176	128.331	126.999	122.214	116.785	127.241	134.916	120.138	131.546	135.322	125.663
	PBANKA_1425900	1425900	12.0872	10.7006	13.7345	18.4512	8.06123	11.5719	9.01564	11.171	6.23574	6.96383	5.126	6.51017	1.735	0.959503	0.958128	1.07762	0.47955	0.479483	1.26054	23.8954	10.6586	16.97	12.9471	17.2367	12.8873	14.3842	10.6348	14.4895	12.2529	12.9952	9.04993	5.22713	5.62403	8.37771	3.01794	1.67393	1.99467	2.50748	1.16887	0.184	0.0858273	0.248352	0.0723409	0.0080446	0.0353619	0.0576481	0.0205982
	PBANKA_1427100	AQP2	46.7428	29.8806	39.6421	38.9675	40.6346	39.3796	43.5109	31.1096	36.3643	34.4786	43.9542	28.5018	38.5159	39.7874	24.5623	33.4198	33.8465	39.856	29.0371	35.9489	30.4173	35.9112	42.8586	47.1203	36.9794	29.7426	44.4245	42.5201	34.823	33.2195	43.6887	43.8074	37.6613	33.4651	49.4079	44.4159	35.1062	35.7964	49.4081	29.831	29.0294	36.8129	25.0219	21.3101	30.7826	21.3298	15.0367
	PBANKA_1457700	PIMMS57	25.5217	25.7214	33.5237	27.6767	38.6996	26.6886	36.9893	28.931	39.6668	39.8601	40.3078	25.6891	32.2148	39.0454	23.0585	33.6016	33.4781	39.7046	32.2465	50.0796	32.2775	34.9684	32.7005	42.6768	32.7015	37.4661	31.3369	50.5923	37.2097	41.3197	32.6043	47.9184	35.7027	39.6301	30.0931	50.8841	33.1115	40.9843	30.3536	28.7806	29.5246	28.9862	31.203	38.7911	31.4102	34.5528	40.9904
	PBANKA_0306000_tag	P230p-tag	35.7053	62.0821	42.5978	34.4155	39.3422	38.5193	42.1411	35.9521	35.4662	49.0806	46.3784	42.1198	33.4691	44.5465	44.0866	39.0301	48.3303	48.9662	44.244	56.1374	42.2071	37.2254	36.4362	24.7076	40.8634	34.6495	33.8263	27.183	36.1761	36.8428	30.2015	26.2101	41.4346	36.3339	32.2344	28.9118	37.0646	38.8054	33.6562	40.6103	42.1874	56.1417	35.1094	45.1946	51.5842	37.3055	43.3111
	PBANKA_0410400_tag	0410400-t	17.5315	15.1356	24.9596	18.7227	18.3645	17.8592	17.8132	23.4195	16.013	18.2074	17.505	23.48	13.8742	15.9341	19.8859	15.3696	20.6067	15.293	22.4572	31.2842	21.091	17.9699	21.1095	23.5357	18.078	19.5391	20.574	22.0572	16.7256	20.2244	20.0993	23.4012	14.8956	17.3048	22.9363	22.7524	14.6699	18.6591	20.2605	10.557	20.4665	11.1049	12.3623	18.5508	10.2196	13.6194	19.8086
	PBANKA_0514900_tag	P28-tag	18.9024	28.2414	37.4513	47.3141	22.8485	26.2099	30.7881	30.9912	16.7011	22.2869	30.9146	32.8263	12.5905	32.3864	30.9774	16.3664	17.931	29.6018	29.8417	19.1686	30.2413	24.2551	34.466	20.2398	30.1777	35.8541	22.7339	32.6317	25.6333	36.2331	29.3246	25.2428	30.9232	36.3187	23.8992	27.6604	34.8342	42.0738	38.443	13.823	16.3534	19.6127	16.0597	18.3658	29.8631	21.9495	20.9209
	PBANKA_1002400_tag	1002400-t	26.2424	33.9249	40.6778	65.2436	30.1886	24.1271	28.771	30.7307	27.1592	30.8465	28.193	30.3066	29.4892	28.1454	28.0522	29.5471	37.8427	24.2686	33.1942	33.461	39.09	45.5675	33.596	32.8865	33.0416	33.7992	32.4352	32.6317	32.7934	31.704	29.5877	36.6085	31.0849	32.5342	32.2775	33.2835	30.7723	32.701	29.2961	31.5099	48.5782	26.6801	31.1468	47.1896	27.9801	29.4942	45.7623
[truncated: 42 more columns]
