# Supplementary material for: Identification of genes required for Plasmodium gametocyte-to-sporozoite development in the mosquito vector
Source: Cell Host Microbe. Author manuscript; Available in PMC 2025 Sep 9. (PMC7618085; doi:10.1016/j.chom.2023.08.010)
Supplement: Supplementary Material — Supplemental information can be found online at https://doi.org/10.1016/j.chom.2023.08.010. [file EMS208536-supplement-Supplementary_Material.zip › 1-s2.0-S1931312823003359-mmc2.xlsx]

## Sheet: Table S1A
Gene ID	WT/2.33 avg Log2	p-value	Gene Name or Symbol	Product Description
PBANKA_1245200	3.93445	2.37802e-11	N/A	CPW-WPC family protein
PBANKA_1128800	4.57865	4.42158e-11	N/A	CPW-WPC family protein
PBANKA_0619200	2.71293	3.22962e-10	PSOP1	secreted ookinete protein, putative
PBANKA_0836800	3.55171	4.42617e-10	EMAP1	erythrocyte membrane associated protein 1
PBANKA_0932500	1.65035	5.23012e-10	SET7	histone-lysine N-methyltransferase SET7, putative
PBANKA_1338100	4.95548	5.06213e-09	PIMMS38	conserved protein, unknown function
PBANKA_0606200	4.22431	7.17001e-09	N/A	41-3 protein, putative
PBANKA_1402400	0.835321	1.3373e-08	N/A	GINS complex subunit Psf3, putative
PBANKA_0519200	-2.07832	1.54315e-08	N/A	conserved Plasmodium protein, unknown function
PBANKA_1413800	-1.40672	1.82312e-08	N/A	conserved protein, unknown function
PBANKA_0414400	-0.823016	2.60003e-08	FNT	formate-nitrite transporter, putative
PBANKA_0209300	2.48899	5.01502e-08	ARP1	actin-related protein ARP1
PBANKA_0515000	5.69282	5.51221e-08	P25	ookinete surface protein P25
PBANKA_0519400	-1.41294	1.37e-07	N/A	conserved Plasmodium protein, unknown function
PBANKA_0522400	1.5216	1.74705e-07	N/A	steroid dehydrogenase, putative
PBANKA_1209900	1.81429	1.84284e-07	N/A	conserved protein, unknown function
PBANKA_1340400	4.27146	2.10047e-07	N/A	lactate dehydrogenase, putative
PBANKA_0714000	4.94762	2.41725e-07	DMC1	meiotic recombination protein DMC1
PBANKA_1227000	-0.797885	2.48378e-07	N/A	filament assembling protein, putative
PBANKA_1353800	4.49394	3.59751e-07	PIMMS53	conserved Plasmodium protein, unknown function
PBANKA_1231300	4.63099	3.97382e-07	MFS1	major facilitator superfamily domain-containing protein, putative
PBANKA_1204200	2.56437	4.63225e-07	IMP4	IMP1-like protein, putative
PBANKA_1318600	4.54335	4.72771e-07	N/A	conserved protein, unknown function
PBANKA_0503500	2.46573	4.77512e-07	N/A	zinc finger protein, putative
PBANKA_0819800	0.905875	7.57203e-07	gammaGCS	gamma-glutamylcysteine synthetase
PBANKA_0417200	4.8699	7.75351e-07	PH	PH domain-containing protein
PBANKA_0903800	1.17784	1.03432e-06	N/A	serine/threonine protein kinase, putative
PBANKA_1432200	3.51433	1.10106e-06	MDV1	male development gene 1
PBANKA_0919900	2.14038	1.37187e-06	PFK11	ATP-dependent 6-phosphofructokinase, putative
PBANKA_0514900	4.67217	1.37553e-06	P28	ookinete surface protein P28
PBANKA_1020100	-1.38103	1.55458e-06	PP7	serine/threonine protein phosphatase 7
PBANKA_1443300	-1.57672	1.6523e-06	N/A	merozoite surface protein 9, putative
PBANKA_1315300	3.89314	1.70979e-06	LAP5	LCCL domain-containing protein
PBANKA_0830400	3.7446	1.78266e-06	N/A	G2 protein
PBANKA_0208600	0.745383	1.86678e-06	N/A	conserved protein, unknown function
PBANKA_1422900	4.04037	2.01347e-06	PIMMS22	PIMMS22 protein
PBANKA_1300700	3.66807	2.17456e-06	CCp1	LCCL domain-containing protein
PBANKA_0716500	1.54805	2.22836e-06	N/A	RNA-binding protein, putative
PBANKA_1212700	0.736751	2.56425e-06	N/A	SPRY domain-containing protein, putative
PBANKA_1217100	-1.6088	2.57617e-06	pPK1	pseudo protein kinase 1, putative
PBANKA_1317200	3.89874	3.15064e-06	NTH	NAD(P) transhydrogenase
PBANKA_1106000	4.06114	3.24726e-06	N/A	conserved Plasmodium protein, unknown function
PBANKA_0816800	1.90784	3.57476e-06	GLTP	glycolipid transfer protein, putative
PBANKA_1109300	2.9535	3.8182e-06	N/A	conserved Plasmodium protein, unknown function
PBANKA_1400900	2.41282	3.99518e-06	N/A	conserved protein, unknown function
PBANKA_1445000	2.68195	4.32462e-06	SPM2	subpellicular microtubule protein 2, putative
PBANKA_0413400	1.36387	4.32993e-06	N/A	zinc finger protein, putative
PBANKA_1461300	2.95632	4.60006e-06	N/A	conserved Plasmodium protein, unknown function
PBANKA_1431500	2.3783	4.93941e-06	RSPH9	radial spoke head protein 9, putative
PBANKA_0812900	2.01032	5.11041e-06	N/A	conserved Plasmodium protein, unknown function
PBANKA_0916700	2.23104	6.28741e-06	N/A	conserved Plasmodium protein, unknown function
PBANKA_0823200	3.45028	6.59823e-06	N/A	conserved protein, unknown function
PBANKA_1407300	-0.765205	6.94674e-06	INT	tyrosine recombinase, putative
PBANKA_1010400	-2.24419	7.09965e-06	N/A	conserved protein, unknown function
PBANKA_1107100	0.57164	7.56699e-06	SUB1	subtilisin-like protease 1
PBANKA_0101500	1.02801	8.3794e-06	N/A	conserved Plasmodium protein, unknown function
PBANKA_0504300	2.28379	8.81574e-06	N/A	flagellar outer arm dynein-associated protein, putative
PBANKA_1002100	1.8918	9.60373e-06	P36	6-cysteine protein P36
PBANKA_0312700	2.48783	1.1892e-05	N/A	DEAD/DEAH box helicase, putative
PBANKA_0922500	-0.812203	1.24172e-05	N/A	kelch domain-containing protein, putative
PBANKA_1129000	2.29294	1.25193e-05	PSOP6	secreted ookinete protein, putative
PBANKA_0203300	-0.83384	1.2607e-05	RPB9	DNA-directed RNA polymerase II subunit RPB9, putative
PBANKA_0413500	1.62717	1.29246e-05	PIMMS350	conserved Plasmodium protein, unknown function
PBANKA_1120400	3.76304	1.31317e-05	ALV7	inner membrane complex protein 1j, putative
PBANKA_0600600	2.70216	1.40245e-05	NEK3	NIMA related kinase 3, putative
PBANKA_1421700	2.41054	1.45484e-05	PSOP20	secreted ookinete protein, putative
PBANKA_1219100	2.55211	1.5219e-05	IMC1d	inner membrane complex protein 1d
PBANKA_1365650	1.2947	1.52709e-05	N/A	fam-a protein, pseudogene
PBANKA_0716900	-2.1177	1.54758e-05	ARO	armadillo-domain containing rhoptry protein, putative
PBANKA_0824400	1.51673	1.74923e-05	N/A	cyclin-dependent kinases regulatory subunit, putative
PBANKA_1116500	0.30952	1.85682e-05	TOM40	mitochondrial import receptor subunit TOM40, putative
PBANKA_0832900	-0.858593	1.88177e-05	N/A	protein MAM3, putative
PBANKA_1427700	1.66991	1.92446e-05	RUVB1	RuvB-like helicase 1, putative
PBANKA_0521200	2.26194	2.06639e-05	N/A	conserved Plasmodium protein, unknown function
PBANKA_1338000	1.48233	2.1815e-05	N/A	respiratory chain complex 2 associated protein 2, putative
PBANKA_1421000	0.937599	2.1832e-05	N/A	calmodulin, putative
PBANKA_0301400	0.693674	2.24784e-05	N/A	conserved Plasmodium protein, unknown function
PBANKA_1218300	2.9242	2.28011e-05	N/A	CPW-WPC family protein
PBANKA_0417700	0.612798	2.30032e-05	N/A	alpha tubulin 1
PBANKA_0915000	-2.15688	3.16761e-05	AMA1	apical membrane antigen 1
PBANKA_1245300	-0.594871	3.32901e-05	FRM1	formin 1, putative
PBANKA_0504600	-0.548879	3.40614e-05	RCM1	rRNA (cytosine-C(5))-methyltransferase, putative
PBANKA_0929300	1.3808	4.11478e-05	ARC40	actin-related protein 2/3 complex subunit 1, putative
PBANKA_0410500	-0.744589	4.29739e-05	MFR3	major facilitator superfamily-related transporter, putative
PBANKA_1327100	-1.78125	4.36029e-05	RON11	rhoptry neck protein 11
PBANKA_0831000	-1.83532	4.76271e-05	MSP1	merozoite surface protein 1
PBANKA_0304800	-1.20695	5.05385e-05	SERA4	serine repeat antigen 4
PBANKA_1460700	2.09783	5.14418e-05	DPAP2	dipeptidyl aminopeptidase 2
PBANKA_1101400	-1.80352	5.21698e-05	RAP2/3	rhoptry-associated protein 2/3
PBANKA_0111000	-1.97182	5.30342e-05	P12	6-cysteine protein P12, putative
PBANKA_1203300	-0.658103	5.35738e-05	N/A	methionine--tRNA ligase, putative
PBANKA_1407900	1.00974	5.43975e-05	N/A	HORMA domain protein, putative
PBANKA_1037400	-1.1248	5.62203e-05	N/A	cysteine-rich small secreted protein CSS, putative
PBANKA_1027000	0.836404	5.68821e-05	SPT	serine palmitoyltransferase, putative
PBANKA_0501400	-2.39737	5.71645e-05	RON12	rhoptry neck protein 12
PBANKA_1229800	1.32311	5.76761e-05	FABI	enoyl-acyl carrier reductase
PBANKA_0810700	6.0934	5.84834e-05	SPM1	subpellicular microtubule protein 1, putative
PBANKA_1013900	0.447712	6.02388e-05	PIP3	PhIL1 interacting protein PIP3, putative
PBANKA_1217700	0.944603	6.03121e-05	DOZI	ATP-dependent RNA helicase DDX6
PBANKA_0830700	0.992008	6.04492e-05	N/A	procollagen lysine 5-dioxygenase, putative
PBANKA_0720900	3.57599	6.29899e-05	PIMMS72	MOLO1 domain-containing protein, putative
PBANKA_1025400	-0.495714	7.63864e-05	ATG4	cysteine protease ATG4, putative
PBANKA_1427500	0.568377	7.72734e-05	N/A	acyl-CoA binding protein, putative
PBANKA_1015400	1.82819	8.08271e-05	N/A	CPW-WPC family protein
PBANKA_0917400	1.2708	9.13866e-05	PF16	armadillo repeat protein PF16
PBANKA_1108400	-0.312978	9.83333e-05	SSB	single-stranded DNA-binding protein, putative
PBANKA_1349100	-1.55991	0.000103006	MSP7	MSP7-like protein
PBANKA_1009800	0.871354	0.000103361	COX15	cytochrome c oxidase assembly protein COX15, putative
PBANKA_1030100	1.50368	0.000108497	ACT2	actin II
PBANKA_1134900	2.23182	0.000111812	Pb103	zinc finger protein
PBANKA_1429400	0.724897	0.00011214	N/A	dynein light chain 1, putative
PBANKA_1349400	1.36545	0.000112555	N/A	DNA replication complex GINS protein, putative
PBANKA_1001300	-0.723458	0.000114214	N/A	conserved Plasmodium protein, unknown function
PBANKA_1329400	1.94362	0.000117869	N/A	conserved protein, unknown function
PBANKA_1143800	1.79317	0.000118226	N/A	conserved Plasmodium protein, unknown function
PBANKA_1460400	0.519607	0.000120733	FKBP35	peptidyl-prolyl cis-trans isomerase FKBP35, putative
PBANKA_1114100	2.05548	0.00012164	N/A	conserved Plasmodium protein, unknown function
PBANKA_1427100	1.41191	0.000131291	AQP2	aquaporin, putative
PBANKA_0708100	1.14484	0.000141564	DLC1	dynein light chain 1
PBANKA_0203600	2.07177	0.000146961	N/A	conserved Plasmodium protein, unknown function
PBANKA_1236800	-0.673483	0.000147382	N/A	conserved Plasmodium protein, unknown function
PBANKA_1241500	-0.66406	0.00015012	N/A	conserved protein, unknown function
PBANKA_1449300	2.13203	0.000152487	ULG8	upregulated in late gametocytes ULG8, putative
PBANKA_1002400	-2.32444	0.000154299	DPAP3	dipeptidyl aminopeptidase 3, putative
PBANKA_0923600	0.483031	0.000154939	MGE1	GrpE protein homolog, mitochondrial, putative
PBANKA_0836300	-0.685768	0.000156191	CLAG9	cytoadherence linked asexual protein 9
PBANKA_0310300	1.01877	0.000163512	PK7	protein kinase 7
PBANKA_0712900	0.480241	0.000166909	HMGB2	high mobility group protein B2
PBANKA_0815100	0.812204	0.00017226	N/A	conserved Plasmodium protein, unknown function
PBANKA_1019800	1.49634	0.000173911	N/A	calcium-dependent protein kinase, putative
PBANKA_1304000	-0.799022	0.000175527	N/A	cohesin complex subunit, putative
PBANKA_1352100	1.20478	0.000177531	N/A	SprT-like domain-containing protein, putative
PBANKA_0305800	0.567443	0.000184554	N/A	SHS2 domain-containing protein, putative
PBANKA_1343700	1.22563	0.000187756	N/A	conserved Plasmodium protein, unknown function
PBANKA_1415200	2.04403	0.000194092	N/A	conserved protein, unknown function
PBANKA_0707700	-2.10747	0.000194784	N/A	PhIL1-interacting candidate PIC2, putative
PBANKA_0622000	1.50189	0.000195513	N/A	conserved Plasmodium protein, unknown function
PBANKA_1114200	1.03329	0.000202902	N/A	ribose-5-phosphate isomerase, putative
PBANKA_1349300	0.969005	0.000233677	N/A	conserved Plasmodium protein, unknown function
PBANKA_0305100	-0.945683	0.000246441	SERA1	serine repeat antigen 1
PBANKA_0213400	-0.508268	0.000257077	NMD3	60S ribosomal export protein NMD3, putative
PBANKA_0915100	-0.995596	0.000260488	CDC50B	LEM3/CDC50 family protein, putative
PBANKA_0815400	1.60563	0.000262069	N/A	protein KIC3, putative
PBANKA_1429200	2.01677	0.000265056	S20	kelch domain-containing protein, putative
PBANKA_0406600	-1.18753	0.000276923	N/A	conserved Plasmodium protein, unknown function
PBANKA_0706700	0.750676	0.000288581	DTC	dicarboxylate/tricarboxylate carrier, putative
PBANKA_1018600	0.530445	0.000290984	RPL21	60S ribosomal protein L21, putative
PBANKA_0835600	-0.926676	0.000293066	PKAc	cAMP-dependent protein kinase catalytic subunit, putative
PBANKA_1234100	0.697958	0.000305969	COX10	protoheme IX farnesyltransferase, putative
PBANKA_1115400	0.536418	0.00030607	N/A	BolA-like protein, putative
PBANKA_0938600	0.821004	0.00030636	CK2alpha	casein kinase 2, alpha subunit
PBANKA_1202600	0.680196	0.000324204	N/A	E3 ubiquitin-protein ligase, putative
PBANKA_0923300	0.873273	0.000327001	N/A	conserved protein, unknown function
PBANKA_0821400	2.3105	0.000332762	N/A	ADP-ribosylation factor, putative
PBANKA_0209100	-0.967455	0.000344289	TRSP	thrombospondin-related sporozoite protein
PBANKA_0415900	-0.777617	0.000376617	N/A	conserved protein, unknown function
PBANKA_1425900	-1.35788	0.000379656	N/A	conserved protein, unknown function
PBANKA_1451300	0.514587	0.000392033	N/A	S-adenosyl-methyltransferase, putative
PBANKA_1238400	0.391308	0.000392198	N/A	conserved protein, unknown function
PBANKA_0705500	1.0782	0.000394901	N/A	ankyrin-repeat protein, putative
PBANKA_1102100	1.55375	0.000401893	N/A	conserved Plasmodium protein, unknown function
PBANKA_0707100	2.87175	0.000403376	IMC1i	inner membrane complex protein 1i
PBANKA_0812100	-0.493976	0.000403857	N/A	phosphatidylinositol N-acetylglucosaminyltransferase, putative
PBANKA_0935000	-0.784587	0.00040548	N/A	ATPase, putative
PBANKA_1243100	1.29078	0.000409113	CPalpha	F-actin-capping protein subunit alpha
PBANKA_1344400	-1.33032	0.000430883	AMPD	AMP deaminase
PBANKA_0605800	1.8057	0.000431563	LIMP	LIMP protein
PBANKA_1206900	1.01099	0.000432069	N/A	tubulin beta chain, putative
PBANKA_1334600	-0.574582	0.000442503	N/A	diacylglycerol kinase, putative
PBANKA_1104100	1.18195	0.000449448	TPM2	MOLO1 domain-containing protein, putative
PBANKA_0620300	1.58732	0.000450507	N/A	conserved protein, unknown function
PBANKA_1109900	1.28615	0.000466835	SIP	stripes inner membrane complex protein, putative
PBANKA_1409200	-1.50953	0.000468735	N/A	PhIL1-interacting candidate PIC5, putative
PBANKA_0924700	0.461985	0.000491563	N/A	RAP protein, putative
PBANKA_1300900	0.657737	0.00050545	COX11	cytochrome c oxidase assembly protein COX11, putative
PBANKA_1218000	0.60064	0.000507304	N/A	nicotinamidase, putative
PBANKA_1438700	0.828083	0.000513271	YHM2	citrate/oxoglutarate carrier protein, putative
PBANKA_1224000	-0.640281	0.00052025	N/A	conserved Plasmodium protein, unknown function
PBANKA_1346400	-1.10149	0.000528605	N/A	conserved Plasmodium protein, unknown function
PBANKA_0806600	0.463618	0.000535135	N/A	cleavage and polyadenylation specificity factor, putative
PBANKA_1008700	-0.783771	0.000536031	N/A	conserved Plasmodium protein, unknown function
PBANKA_0929700	0.776852	0.000554525	N/A	haloacid dehalogenase-like hydrolase, putative
PBANKA_1423800	-0.39379	0.000576208	ABCF1	ABC transporter F family member 1, putative
PBANKA_1417900	-0.614994	0.000581243	N/A	conserved protein, unknown function
PBANKA_0804500	-1.6482	0.000589942	RAMA	rhoptry-associated membrane antigen, putative
PBANKA_1325200	1.35249	0.00060334	MND1	meiotic nuclear division protein 1, putative
PBANKA_1138900	1.82829	0.000605292	N/A	conserved Plasmodium protein, unknown function
PBANKA_0704400	0.432004	0.000610756	N/A	alpha/beta hydrolase, putative
PBANKA_1017200	-0.580094	0.000628008	N/A	conserved Plasmodium protein, unknown function
PBANKA_0939500	0.550375	0.00063387	RAD51	DNA repair protein RAD51
PBANKA_0806200	0.485776	0.000656676	RBX1	E3 ubiquitin-protein ligase RBX1, putative
PBANKA_1002600	-1.79333	0.000659865	P41	6-cysteine protein P41, putative
PBANKA_0703300	1.27063	0.000660342	N/A	conserved protein, unknown function
PBANKA_1208800	1.89528	0.000663545	N/A	MORN repeat protein, putative
PBANKA_0907900	1.7662	0.000664457	N/A	conserved Plasmodium protein, unknown function
PBANKA_1027700	0.813202	0.000692705	UDG	uracil-DNA glycosylase, putative
PBANKA_1318500	1.26954	0.000728241	N/A	conserved Plasmodium protein, unknown function
PBANKA_1345500	0.670499	0.000732353	N/A	CTLH domain-containing protein, putative
PBANKA_1032100	-1.8458	0.000746217	RAP1	rhoptry-associated protein 1
PBANKA_1426600	-1.06583	0.000757541	N/A	conserved Plasmodium protein, unknown function
PBANKA_0713200	-0.671971	0.00078409	N/A	conserved protein, unknown function
PBANKA_1434900	0.879618	0.0008001	RKIP	raf kinase inhibitor, putative
PBANKA_0517600	2.02727	0.000806108	N/A	plasmepsin VII
PBANKA_1322400	-0.296472	0.000824274	N/A	exonuclease V, mitochondrial, putative
PBANKA_0601900	-0.645097	0.000838172	HMGB1	high mobility group protein B1, putative
PBANKA_1246400	0.918631	0.00084163	N/A	PIR protein
PBANKA_0904200	1.29365	0.000846003	N/A	conserved Plasmodium protein, unknown function
PBANKA_0608600	2.33921	0.000890502	N/A	zinc finger protein, putative
PBANKA_1359100	0.585129	0.000890814	N/A	nuclear import protein MOG1, putative
PBANKA_1402700	-0.800839	0.000891948	MIT2	CorA-like Mg2+ transporter protein, putative
PBANKA_1140200	-0.638244	0.000895502	PRP16	pre-mRNA-splicing factor ATP-dependent RNA helicase PRP16, putative
PBANKA_1201800	0.583254	0.000902014	N/A	conserved Plasmodium protein, unknown function
PBANKA_1127200	0.225721	0.00094254	N/A	conserved Plasmodium protein, unknown function
PBANKA_0515800	-0.570412	0.000944373	RimM	ribosome maturation factor RimM, putative
PBANKA_1446900	-0.764327	0.000964973	LPD1	dihydrolipoyl dehydrogenase, mitochondrial, putative
PBANKA_0510800	-0.950186	0.000980234	N/A	conserved Plasmodium protein, unknown function
PBANKA_0601300	0.449865	0.000981637	CYP26	peptidyl-prolyl cis-trans isomerase, putative
PBANKA_1107700	-0.841962	0.000990742	SET9	SET domain protein, putative
PBANKA_1351700	-0.578893	0.000994921	N/A	LMBR1 domain-containing protein, putative
PBANKA_1039400	0.464268	0.000996119	N/A	ribosomal protein S27a, putative
PBANKA_0615300	1.12081	0.00100276	IMC32	inner membrane complex protein, putative
PBANKA_1451200	0.326019	0.00100767	N/A	p25-alpha family protein, putative
PBANKA_0621700	0.416034	0.00100983	TAP42	type 2A phosphatase-associated protein 42, putative
PBANKA_1432400	0.933543	0.00102311	PLP2	perforin-like protein 2
PBANKA_1226400	-0.417825	0.00103319	N/A	cactin homolog, putative
PBANKA_0523700	-1.4052	0.0010516	N/A	conserved Plasmodium protein, unknown function
PBANKA_1406000	-0.778837	0.00106941	N/A	conserved Plasmodium protein, unknown function
PBANKA_0311500	-0.520558	0.00107509	N/A	conserved Plasmodium protein, unknown function
PBANKA_1039200	-0.532609	0.00108781	N/A	conserved Plasmodium protein, unknown function
PBANKA_0611600	0.814855	0.00109512	N/A	ribonucleoside-diphosphate reductase large subunit, putative
PBANKA_0204600	-1.31625	0.00109606	PHIL1	photosensitized INA-labeled protein PHIL1
PBANKA_0921800	-0.75259	0.00113029	N/A	steryl ester hydrolase, putative
PBANKA_0915600	-0.878881	0.0011599	AQP	aquaglyceroporin
PBANKA_1459100	0.634251	0.0011705	N/A	conserved Plasmodium protein, unknown function
PBANKA_1137100	-0.376433	0.00120304	PRMT5	protein arginine N-methyltransferase 5, putative
PBANKA_1203700	0.616888	0.00122234	UPF1	regulator of nonsense transcripts 1, putative
PBANKA_1138600	2.70098	0.00123433	N/A	conserved protein, unknown function
PBANKA_0412100	0.532732	0.00128182	PPP6	serine/threonine protein phosphatase 6
PBANKA_0501600	-1.04514	0.0012838	GRASP	golgi re-assembly stacking protein, putative
PBANKA_0815700	0.70337	0.00128665	MFR4	major facilitator superfamily-related transporter, putative
PBANKA_1344300	-0.806462	0.00130694	CAF1B	chromatin assembly factor 1 subunit B, putative
PBANKA_1455400	-0.568813	0.00133482	QSOX	sulfhydryl oxidase
PBANKA_1319300	-0.648471	0.00133647	FER2	ferlin, putative
PBANKA_1453400	-1.39003	0.001358	PK2	protein kinase 2
PBANKA_1124000	2.13578	0.00138023	SMS2	sphingomyelin synthase 2, putative
PBANKA_0402700	1.89434	0.00138187	IMC1e	inner membrane complex protein 1e
PBANKA_1414500	1.94901	0.00138702	N/A	protein kinase, putative
PBANKA_1363300	-0.843159	0.00140222	N/A	conserved Plasmodium protein, unknown function
PBANKA_1354900	1.69962	0.00142904	IMC1k	inner membrane complex protein 1k, putative
PBANKA_0518500	0.863803	0.00144116	N/A	ADP-ribosylation factor, putative
PBANKA_0907200	-0.737339	0.00145109	N/A	EELM2 domain-containing protein, putative
PBANKA_1015800	-0.506139	0.00145194	N/A	conserved Plasmodium protein, unknown function
PBANKA_1442300	-0.766088	0.00145863	SPC24	kinetochore protein SPC24, putative
PBANKA_0105200	-0.602353	0.0014748	PTB	polypyrimidine tract-binding protein, putative
PBANKA_0506700	0.40006	0.00147905	CS	citrate synthase, mitochondrial, putative
PBANKA_0316000	-0.403742	0.00151077	RFC1	replication factor C subunit 1, putative
PBANKA_0932000	-1.15434	0.00151505	RON4	rhoptry neck protein 4
PBANKA_0921700	-0.609925	0.00151903	ATG23	conserved Plasmodium protein, unknown function
PBANKA_1205900	-0.462934	0.00152662	ApiAP2	AP2 domain transcription factor AP2-I, putative
PBANKA_1030400	2.09078	0.00154447	N/A	conserved Plasmodium protein, unknown function
PBANKA_1212200	-1.38605	0.00156203	N/A	conserved Plasmodium protein, unknown function
PBANKA_1005600	0.524483	0.00156281	N/A	conserved Plasmodium protein, unknown function
PBANKA_1300500	0.679398	0.00156567	N/A	tubulin epsilon chain, putative
PBANKA_1436600	3.9072	0.00160248	IMC1h	inner membrane complex protein 1h
PBANKA_1040100	0.944296	0.00162595	CK	choline kinase
PBANKA_0520400	-0.32352	0.00163802	DYN2	dynamin-like protein, putative
PBANKA_1018700	0.414618	0.00164937	N/A	protein HGH1, putative
PBANKA_0514200	-1.16903	0.00173271	CLAMP	claudin-like apicomplexan microneme protein, putative
PBANKA_1308200	0.465006	0.00174478	LPAAT	1-acyl-sn-glycerol-3-phosphate acyltransferase, putative
PBANKA_0402000	-0.257542	0.00174913	DHHC1	palmitoyltransferase DHHC1, putative
PBANKA_0704300	-0.562836	0.00176246	N/A	SPRY domain, putative
PBANKA_1405200	0.418259	0.00176493	N/A	conserved Plasmodium protein, unknown function
PBANKA_0933600	0.772737	0.0017716	N/A	dynein light chain Tctex-type, putative
PBANKA_0407600	0.511216	0.00178836	AS	asparagine synthetase [glutamine-hydrolyzing]
PBANKA_0721400	0.391012	0.00179285	N/A	conserved Plasmodium protein, unknown function
PBANKA_0505100	-0.439073	0.00180272	ARF1	ADP-ribosylation factor 1, putative
PBANKA_0908600	-0.632942	0.00180549	N/A	conserved Plasmodium protein, unknown function
PBANKA_0933700	0.574109	0.00183169	MAPK2	mitogen-activated protein kinase 2
PBANKA_1019200	-0.424505	0.00185695	N/A	conserved Plasmodium protein, unknown function
PBANKA_0620200	0.552344	0.00186554	N/A	respiratory chain complex 3 associated protein 1, putative
PBANKA_0830200	-1.14064	0.00187921	RhopH2	high molecular weight rhoptry protein 2
PBANKA_1219200	0.655808	0.00191616	COX4	cytochrome c oxidase subunit 4, putative
PBANKA_1243500	2.00371	0.00191948	N/A	conserved protein, unknown function
PBANKA_0909500	0.815138	0.00192743	N/A	AAA family ATPase, putative
PBANKA_0511400	-0.863588	0.00195062	nPrx	peroxiredoxin, putative
PBANKA_0412800	0.644361	0.00195406	eIF4E	eukaryotic translation initiation factor 4E, putative
PBANKA_0718100	-0.328153	0.00197057	GATA	glutamyl-tRNA(Gln) amidotransferase subunit A
PBANKA_1301300	0.551561	0.0019957	CITH	trailer hitch homolog
PBANKA_0112200	-1.80938	0.00202751	MyoE	myosin E
PBANKA_1335800	-0.668485	0.0020589	N/A	protein disulfide-isomerase, putative
PBANKA_1454100	-0.495562	0.00209009	FTSH1	ATP-dependent zinc metalloprotease FTSH 1, putative
PBANKA_1358600	0.62195	0.00210397	IDH	isocitrate dehydrogenase [NADP], mitochondrial, putative
PBANKA_1302900	-0.666504	0.00211359	CTR1	copper transporter, putative
PBANKA_0617000	1.19136	0.00212448	CDC50A	LEM3/CDC50 family protein, putative
PBANKA_1305900	0.494308	0.0021303	N/A	ADP-ribosylation factor, putative
PBANKA_0804300	1.40208	0.00218519	MSH2-2	DNA mismatch repair protein MSH2
PBANKA_1001000	-0.451261	0.00220214	N/A	conserved Plasmodium protein, unknown function
PBANKA_0822900	1.25612	0.00221372	N/A	dynein intermediate chain, putative
PBANKA_0704200	-0.269872	0.00221544	CPT	cis-prenyltransferase, putative
PBANKA_1222500	0.355629	0.0022357	PMX	plasmepsin X, putative
PBANKA_1101600	-0.531127	0.00223578	CAF1A	chromatin assembly factor 1 subunit A, putative
PBANKA_0523800	-0.968618	0.00232705	AARP	apical asparagine-rich protein AARP, putative
PBANKA_0418300	0.774089	0.00237037	RER1	protein RER1, putative
PBANKA_1228900	1.64453	0.00237635	WARP	von Willebrand factor A domain-related protein
PBANKA_1116900	-0.922588	0.00238064	N/A	RNA-binding protein, putative
PBANKA_0835300	0.487781	0.0023816	N/A	V-type proton ATPase subunit E, putative
PBANKA_1110600	1.2885	0.00252871	N/A	conserved Plasmodium protein, unknown function
PBANKA_1416500	-0.937713	0.00254004	N/A	conserved protein, unknown function
PBANKA_0925100	0.334252	0.00255967	LRR11	leucine-rich repeat protein
PBANKA_1214400	0.99319	0.00256099	N/A	conserved Plasmodium protein, unknown function
PBANKA_1408700	-1.00649	0.00256713	N/A	conserved Plasmodium protein, unknown function
PBANKA_0315900	0.482425	0.00265034	N/A	pseudouridine synthase, putative
PBANKA_1342800	-0.673413	0.00272006	NMNAT	nicotinamide/nicotinic acid mononucleotide adenylyltransferase, putative
PBANKA_1458800	0.797872	0.00273378	N/A	kinesin-15, putative
PBANKA_0404300	0.555402	0.00278253	N/A	P-loop containing nucleoside triphosphate hydrolase, putative
PBANKA_0714300	1.3051	0.00280269	HSP20	small heat shock protein HSP20
PBANKA_1038400	0.87646	0.00281038	Sel1	selenoprotein, putative
PBANKA_0942800	-0.637429	0.00281263	N/A	syntaxin, putative
PBANKA_1005100	-0.289004	0.00284523	N/A	mitochondrial carrier protein, putative
PBANKA_0109800	1.08361	0.00290155	N/A	conserved protein, unknown function
PBANKA_0611700	-0.619928	0.00292663	N/A	conserved protein, unknown function
PBANKA_0102700	0.368624	0.00293997	N/A	conserved Plasmodium protein, unknown function
PBANKA_0926900	0.722876	0.00295284	N/A	WD repeat-containing protein, putative
PBANKA_1461200	0.573383	0.00297257	N/A	conserved protein, unknown function
PBANKA_1453300	0.781574	0.00299935	ACS11	acyl-CoA synthetase, putative
PBANKA_1118700	-0.34079	0.00303678	ACS12	acyl-CoA synthetase, putative
PBANKA_1202100	0.587367	0.00305182	N/A	MKT1 domain-containing protein, putative
PBANKA_1444800	1.73807	0.00309256	TLAP1	thioredoxin-like associated protein 1, putative
PBANKA_0407300	1.67108	0.00311401	OMD	OMD protein
PBANKA_0924600	0.526252	0.00314221	N/A	ribosomal protein L37, mitochondrial, putative
PBANKA_1012200	0.490113	0.00317082	N/A	protein-L-isoaspartate(D-aspartate) O-methyltransferase, putative
PBANKA_1356200	-0.648785	0.00318436	N/A	tRNA guanosine-2'-O-methyltransferase, putative
PBANKA_0515600	-0.709333	0.00318523	N/A	conserved protein, unknown function
PBANKA_0704700	1.19459	0.00320425	N/A	conserved Plasmodium protein, unknown function
PBANKA_1308600	0.994685	0.00320943	ALDO2	fructose-bisphosphate aldolase 2
PBANKA_0720700	-0.801222	0.0032144	N/A	regulator of chromosome condensation, putative
PBANKA_1209400	1.75637	0.00323797	ISP1	inner membrane complex sub-compartment protein 1
PBANKA_1109600	0.664539	0.00324027	N/A	conserved Plasmodium protein, unknown function
PBANKA_1131400	2.40528	0.00326603	MCA1	metacaspase-1
PBANKA_1020300	0.603004	0.0032929	N/A	ankyrin-repeat protein, putative
PBANKA_1404900	-0.580194	0.00330394	RPT4	26S protease regulatory subunit 10B, putative
PBANKA_0824200	1.06317	0.00336649	PLP3	perforin-like protein 3
PBANKA_0404100	-0.583149	0.00340232	APE1	DNA-(apurinic or apyrimidinic site) endonuclease, putative
PBANKA_1414800	1.67315	0.00342223	N/A	conserved Plasmodium protein, unknown function
PBANKA_1342300	1.02121	0.00345259	N/A	conserved protein, unknown function
PBANKA_1456400	-0.420526	0.00347511	STX16	syntaxin-16, putative
PBANKA_1132100	0.507524	0.00350554	SF3B5	splicing factor 3B subunit 5, putative
PBANKA_0516200	-0.499548	0.00355222	PIGA	phosphatidylinositol N-acetylglucosaminyltransferase subunit A, putative
PBANKA_1221300	-0.575907	0.0035534	N/A	conserved Plasmodium protein, unknown function
PBANKA_0100400	-1.09903	0.00361844	Pb235	reticulocyte binding protein, putative
PBANKA_1343500	-1.02338	0.00362614	N/A	conserved protein, unknown function
PBANKA_0106300	0.899925	0.0036387	N/A	conserved Plasmodium protein, unknown function
PBANKA_0417400	0.538151	0.00366553	N/A	GTPase-activating protein, putative
PBANKA_0512100	-0.376106	0.00369941	N/A	methyltransferase, putative
PBANKA_1312700	1.68204	0.00371488	GEST	gamete egress and sporozoite traversal protein
PBANKA_0100600	-0.534671	0.00372976	SMAC	schizont membrane associated cytoadherence protein
PBANKA_1365300	-0.492602	0.00374015	AQR	intron-binding protein aquarius, putative
PBANKA_0927300	0.358492	0.00379842	DHHC3	palmitoyltransferase DHHC3
PBANKA_1015600	-0.588071	0.00387709	N/A	ribosomal protein L15, apicoplast, putative
PBANKA_0102400	1.06261	0.00388031	N/A	AT-rich interactive domain-containing protein, putative
PBANKA_0404000	-0.491178	0.00389472	N/A	conserved Plasmodium protein, unknown function
PBANKA_1335700	1.11864	0.00391007	N/A	conserved Plasmodium protein, unknown function
PBANKA_1453000	0.389365	0.00395648	N/A	conserved Plasmodium protein, unknown function
PBANKA_0302800	0.404941	0.0039575	N/A	conserved Plasmodium protein, unknown function
PBANKA_0402500	1.349	0.00397393	N/A	phosphatidylethanolamine-binding protein, putative
PBANKA_0516400	0.331894	0.00401198	N/A	conserved protein, unknown function
PBANKA_0721300	0.556175	0.00405832	GOT1	protein transport protein GOT1, putative
PBANKA_1333700	1.99979	0.00414109	PDEdelta	cGMP-specific 3',5'-cyclic phosphodiesterase delta
PBANKA_1030300	0.651285	0.00415252	NTF2	nuclear transport factor 2, putative
PBANKA_0821900	0.516994	0.00418028	N/A	ubiquitin-conjugating enzyme E2, putative
PBANKA_0833200	-0.648088	0.00419013	RF1	peptide chain release factor 1, putative
PBANKA_0816300	0.557002	0.00421375	N/A	heptatricopeptide repeat-containing protein, putative
PBANKA_1115300	1.01109	0.00428973	GAP40	glideosome-associated protein 40, putative
PBANKA_0417800	-0.794671	0.00430886	N/A	conserved protein, unknown function
PBANKA_1217600	-0.797074	0.00432857	H2A.Z	histone H2A.Z, putative
PBANKA_1232300	0.801457	0.00436185	N/A	UTP--glucose-1-phosphate uridylyltransferase, putative
PBANKA_0417600	0.918303	0.00437505	CCp4	LCCL domain-containing protein
PBANKA_1226300	-0.20605	0.00441558	N/A	zinc finger protein, putative
PBANKA_1308100	0.391136	0.00443508	N/A	EF-hand calcium-binding domain-containing protein, putative
PBANKA_0815300	0.328194	0.0045473	N/A	met-10+ like protein, putative
PBANKA_0512000	1.20558	0.00459488	DHHC10	palmitoyltransferase DHHC10
PBANKA_1014500	-0.483379	0.00459517	PMIX	plasmepsin IX, putative
PBANKA_1108000	0.972515	0.00464543	N/A	conserved protein, unknown function
PBANKA_0622400	1.14589	0.00467674	N/A	kinesin-20, putative
PBANKA_0314200	-0.459173	0.00478318	CDPK1	calcium-dependent protein kinase 1
PBANKA_0824600	0.491842	0.00479008	N/A	CFAP298 domain-containing protein, putative
PBANKA_0619100	0.619602	0.00480109	N/A	40S ribosomal protein S5, putative
PBANKA_1107000	0.353278	0.00490533	SUB1-ProM	subtilisin propeptide-like protein, putative
PBANKA_0807200	1.07477	0.00491879	N/A	conserved Plasmodium protein, unknown function
PBANKA_1132900	-0.499062	0.00494774	N/A	regulator of chromosome condensation, putative
PBANKA_1006000	-0.263538	0.00498227	N/A	conserved protein, unknown function
PBANKA_1107600	-0.925327	0.00499783	P38	6-cysteine protein
PBANKA_1229600	-0.491518	0.00505631	N/A	conserved Plasmodium protein, unknown function
PBANKA_1405300	-0.516151	0.00512943	N/A	RED-like protein, putative
PBANKA_0314800	2.56863	0.00518809	N/A	conserved protein, unknown function
PBANKA_0302600	0.384328	0.00519387	N/A	3'-5' exonuclease, putative
PBANKA_0711900	0.581662	0.00521623	HSP70	heat shock protein 70
PBANKA_0616400	0.748863	0.00521649	N/A	conserved protein, unknown function
PBANKA_0811800	0.764045	0.00523402	ALP5a	actin-like protein, putative
PBANKA_1131000	-0.533763	0.00527201	N/A	V-type proton ATPase 21 kDa proteolipid subunit, putative
PBANKA_0833000	-0.511112	0.00528905	PFN	profilin
PBANKA_1457000	-0.720381	0.00541338	N/A	ubiquitin-conjugating enzyme E2, putative
PBANKA_0914300	0.418953	0.00543653	N/A	protein disulfide-isomerase, putative
PBANKA_1011400	0.431828	0.00546032	TOP2	DNA topoisomerase 2, putative
PBANKA_1439000	-0.345084	0.00551475	N/A	conserved protein, unknown function
PBANKA_1442100	-0.451117	0.00551626	N/A	conserved Plasmodium protein, unknown function
PBANKA_0712700	-0.398319	0.00552578	N/A	zinc finger protein, putative
PBANKA_1218500	1.00493	0.0056073	N/A	protein phosphatase inhibitor 2, putative
PBANKA_0112641	0.295268	0.00586332	N/A	fam-b protein
PBANKA_1038200	0.810279	0.00587564	MISFIT	nuclear formin-like protein MISFIT
PBANKA_1114600	0.528551	0.00588102	CWC2	pre-mRNA-splicing factor CWC2, putative
PBANKA_1425700	-0.529553	0.0059895	N/A	conserved Plasmodium protein, unknown function
PBANKA_0702500	-0.406672	0.0060571	N/A	leucine--tRNA ligase, putative
PBANKA_1220500	-0.44619	0.00606547	N/A	hydrolase, putative
PBANKA_1120200	0.54631	0.00606812	PDX1	pyridoxine biosynthesis protein PDX1, putative
PBANKA_1446200	0.398249	0.00612598	N/A	mitosis protein dim1, putative
PBANKA_0827400	1.0372	0.00615307	N/A	conserved Plasmodium protein, unknown function
PBANKA_1033200	-0.348934	0.00618625	DDI1	DNA damage-inducible protein 1, putative
PBANKA_1114400	-0.348405	0.00623335	N/A	inositol polyphosphate multikinase, putative
PBANKA_0602100	-0.224134	0.00624498	N/A	conserved Plasmodium protein, unknown function
PBANKA_1324500	-0.409741	0.00632597	SNAPC3	snRNA-activating protein complex subunit 3, putative
PBANKA_1235000	-0.392115	0.00632902	MED17	mediator of RNA polymerase II transcription subunit 17, putative
PBANKA_1039900	-0.461717	0.00633091	N/A	conserved Plasmodium protein, unknown function
PBANKA_0616500	0.566103	0.00634664	N/A	conserved protein, unknown function
PBANKA_1022600	-0.386587	0.00637111	PANK1	pantothenate kinase 1, putative
PBANKA_1033700	0.717584	0.00649283	N/A	conserved Plasmodium protein, unknown function
PBANKA_1304800	-0.351811	0.00656478	N/A	conserved Plasmodium protein, unknown function
PBANKA_1424000	-0.652959	0.00660934	N/A	PUB domain-containing protein, putative
PBANKA_0922100	0.432344	0.00662948	RPS18	40S ribosomal protein S18, putative
PBANKA_1026700	0.424375	0.00666041	N/A	conserved Plasmodium protein, unknown function
PBANKA_1145200	0.782707	0.00668308	N/A	conserved Plasmodium protein, unknown function
PBANKA_1323800	1.47319	0.00671538	N/A	kelch domain-containing protein, putative
PBANKA_0701100	-0.50893	0.00681457	N/A	CRA domain-containing protein, putative
PBANKA_1329800	-0.547442	0.00683969	AP2-SP	AP2 domain transcription factor AP2-SP
PBANKA_0833900	0.579346	0.00686037	N/A	conserved Plasmodium protein, unknown function
PBANKA_1001700	-0.825513	0.00687208	N/A	conserved Plasmodium protein, unknown function
PBANKA_0903600	0.257074	0.00687249	DYN1	dynamin-like protein, putative
PBANKA_1354600	-0.227232	0.00689203	ISC1	inner membrane complex suture component, putative
PBANKA_1345900	-0.521597	0.00691568	N/A	protein kinase, putative
PBANKA_0610200	0.787323	0.00696873	MCM5	DNA replication licensing factor MCM5, putative
PBANKA_1124500	0.284567	0.00701099	PAP	poly(A) polymerase PAP, putative
PBANKA_1439100	0.812362	0.00703929	N/A	BRO1 domain-containing protein, putative
PBANKA_0821200	1.60746	0.00704956	N/A	conserved Plasmodium protein, unknown function
PBANKA_1037800	0.989483	0.00706106	SOAP	secreted ookinete adhesive protein
PBANKA_1311700	-0.356094	0.00708763	MDR2	multidrug resistance protein 2, putative
PBANKA_1032600	-0.348506	0.00709379	CDS	cytidine diphosphate-diacylglycerol synthase, putative
PBANKA_0616000	0.633979	0.00711702	N/A	ribosomal protein S8, mitochondrial, putative
PBANKA_0416000	-0.721938	0.00717629	RhopH3	high molecular weight rhoptry protein 3, putative
PBANKA_0412900	0.789632	0.00723738	CTRP	circumsporozoite- and TRAP-related protein
PBANKA_0603900	-0.679921	0.00728163	HADO	HAD domain ookinete protein
PBANKA_0515300	-0.534564	0.007289	N/A	SAE2 domain-containing protein, putative
PBANKA_1360400	1.3694	0.00732156	N/A	conserved protein, unknown function
PBANKA_1309200	-0.683828	0.00741625	CLK1	serine/threonine kinase-1, putative
PBANKA_1325000	0.183149	0.00742574	N/A	40S ribosomal protein S28e, putative
PBANKA_1432100	-0.489657	0.00742743	N/A	conserved Plasmodium protein, unknown function
PBANKA_1109700	-0.504749	0.00748368	N/A	KH domain-containing protein, putative
PBANKA_0914900	0.282584	0.0075485	N/A	conserved protein, unknown function
PBANKA_0405800	-0.417121	0.0075507	SKA2	spindle and kinetochore-associated protein 2, putative
PBANKA_0315000	-0.642782	0.00767084	N/A	rRNA methyltransferase, putative
PBANKA_0924100	0.402893	0.00767117	N/A	thioredoxin-like protein, putative
PBANKA_1340100	0.866153	0.00770357	LDH	L-lactate dehydrogenase
PBANKA_1364200	0.471426	0.00777527	N/A	60S ribosomal protein L17, putative
PBANKA_0703500	1.33113	0.00780414	N/A	conserved Plasmodium protein, unknown function
PBANKA_1242200	0.185938	0.00786437	N/A	conserved Plasmodium protein, unknown function
PBANKA_0621400	-0.29689	0.0079018	N/A	RNA-binding protein, putative
PBANKA_0302300	0.427753	0.00791866	AspAT	aspartate aminotransferase, putative
PBANKA_0616700	0.788423	0.00792908	NEK4	NIMA related kinase 4
PBANKA_0607500	0.397401	0.00801854	N/A	mago-binding protein, putative
PBANKA_1207700	0.390014	0.00805731	ZNF2	zinc finger protein, putative
PBANKA_1110200	0.754713	0.00810386	N/A	conserved Plasmodium protein, unknown function
PBANKA_1232600	0.856747	0.00811207	DCX	doublecortin domain-containing protein, putative
PBANKA_0610900	0.261147	0.00811461	HSP40	HSP40, subfamily A, putative
PBANKA_0207500	-0.417273	0.0081913	N/A	cyclin-dependent kinases regulatory subunit, putative
PBANKA_0611100	-0.514033	0.00819154	N/A	succinyl-CoA ligase, putative
PBANKA_0813100	-0.667758	0.00827203	N/A	conserved Plasmodium protein, unknown function
PBANKA_0806400	0.512804	0.00839515	N/A	conserved protein, unknown function
PBANKA_1331800	-0.401779	0.00841265	DER1-1	derlin-1, putative
PBANKA_0828600	0.571237	0.00853938	COX5B	cytochrome c oxidase subunit 5B, putative
PBANKA_1405900	0.344776	0.00855666	N/A	conserved Plasmodium protein, unknown function
PBANKA_1437600	1.49212	0.00855816	GAP45	glideosome-associated protein 45, putative
PBANKA_1302400	-0.368626	0.00860179	CPSF3	cleavage and polyadenylation specificity factor subunit 3, putative
PBANKA_1111300	0.563455	0.00861251	CGI121	EKC/KEOPS complex subunit CGI121, putative
PBANKA_1228000	0.433558	0.00862834	1-CysPxn	1-cys peroxiredoxin, putative
PBANKA_0413300	0.559646	0.00862848	N/A	ribosomal protein L47, mitochondrial, putative
PBANKA_0306700	-0.7283	0.00864621	N/A	transporter, putative
PBANKA_1352600	0.158092	0.00869789	N/A	serine/threonine protein kinase, putative
PBANKA_1129600	1.02256	0.0087763	N/A	TPH domain-containing protein, putative
PBANKA_0812600	1.41019	0.00888046	N/A	conserved Plasmodium protein, unknown function
PBANKA_1110700	0.507848	0.00890034	SCD	stearoyl-CoA desaturase, putative
PBANKA_0519500	-0.317308	0.00894293	N/A	conserved Plasmodium protein, unknown function
PBANKA_1144600	-0.291976	0.00902851	N/A	mitochondrial carrier protein, putative
PBANKA_0702700	0.746976	0.0090585	ROM3	rhomboid protease ROM3
PBANKA_1213900	-0.225857	0.00906954	N/A	nucleotidyltransferase, putative
PBANKA_0407200	0.284263	0.0091161	YVH1	dual specificity protein phosphatase
PBANKA_1411400	0.636913	0.00922087	NEDD8	ubiquitin-like protein Nedd8, putative
PBANKA_1325700	0.777612	0.00932708	TLP1	thioredoxin-like protein
PBANKA_1419200	0.671401	0.00932887	N/A	RNA-binding protein, putative
PBANKA_1013000	0.841537	0.00935558	ISC3	inner membrane complex suture component, putative
PBANKA_1035200	1.41613	0.00938432	CCp3	LCCL domain-containing protein
PBANKA_0813300	0.797172	0.00941494	N/A	conserved protein, unknown function
PBANKA_1122000	-0.626549	0.0094718	NAB2	nuclear polyadenylated RNA-binding protein NAB2
PBANKA_1415000	-0.208449	0.00954208	PRP40	pre-mRNA-processing factor 40, putative
PBANKA_1434800	0.312589	0.0095542	ATP2	phospholipid-transporting ATPase 2, putative
PBANKA_1307100	0.264837	0.00958162	N/A	heptatricopeptide repeat-containing protein, putative
PBANKA_0104100	0.438963	0.00958489	ARK1	serine/threonine protein kinase ARK1, putative
PBANKA_1201200	-0.12215	0.00960819	N/A	DnaJ protein, putative
PBANKA_1107900	-0.352308	0.00963682	TPT	triose phosphate transporter
PBANKA_1232700	-0.366255	0.00963708	N/A	zinc finger protein, putative
PBANKA_1204800	0.326522	0.00965204	PhLP3	phosducin-like protein 3
PBANKA_1009100	0.549857	0.00969594	N/A	ataxin-2 like protein, putative
PBANKA_0313500	-0.653843	0.00976804	N/A	TMEM121 domain-containing protein, putative
PBANKA_1039300	-0.397213	0.00978007	SR140	U2 snRNP-associated SURP motif-containing protein, putative
PBANKA_0819100	0.527248	0.00988906	N/A	cytochrome b5, putative
PBANKA_0809400	-0.487603	0.00992064	PMP1	plasma membrane protein 1
PBANKA_1320700	-0.514277	0.00993323	SPP	signal peptide peptidase, putative
PBANKA_1239200	-0.482723	0.00993467	RBG1	ribosome-interacting GTPase 1, putative
PBANKA_1324300	-0.667126	0.00993735	ISP3	inner membrane complex sub-compartment protein 3
PBANKA_1302800	0.448385	0.0100169	TPx1	thioredoxin peroxidase 1
PBANKA_1014700	-0.777005	0.0100216	N/A	conserved protein, unknown function
PBANKA_1014000	-0.208206	0.0101425	GDH2	NADP-specific glutamate dehydrogenase, putative
PBANKA_1414900	0.525727	0.0101909	SAS6L	SAS6-like protein
PBANKA_0701800	-0.41505	0.0101955	N/A	conserved protein, unknown function
PBANKA_0807800	-0.57433	0.0103867	N/A	DNA replication complex GINS protein, putative
PBANKA_1202400	0.373173	0.0104213	N/A	60S ribosomal protein L13, putative
PBANKA_1352400	-0.438115	0.0104299	N/A	conserved protein, unknown function
PBANKA_0827200	-0.57372	0.010464	N/A	monocarboxylate transporter, putative
PBANKA_0207300	-0.443135	0.0105908	N/A	conserved protein, unknown function
PBANKA_1113700	1.56864	0.0106106	N/A	tubulin--tyrosine ligase, putative
PBANKA_1240600	-0.945731	0.0106158	IMC1g	inner membrane complex protein 1g, putative
PBANKA_0311800	-0.485085	0.0106237	ACS9	acyl-CoA synthetase, putative
PBANKA_1349700	-0.413733	0.0107332	N/A	conserved Plasmodium protein, unknown function
PBANKA_1310100	-0.25407	0.0107403	N/A	pyruvate dehydrogenase E1 component subunit beta, putative
PBANKA_0833800	-0.349338	0.0108583	N/A	CSTF domain-containing protein, putative
PBANKA_0408200	0.67319	0.0108655	CDPK3	calcium-dependent protein kinase 3
PBANKA_0834600	0.372244	0.0109202	N/A	tubulin delta chain, putative
PBANKA_0819500	-0.437328	0.0109496	RECQ1	ATP-dependent DNA helicase Q1, putative
PBANKA_1441600	-0.303826	0.010958	ATX3	ataxin-3, putative
PBANKA_0719900	0.332956	0.0109938	CRK1	cdc2-related protein kinase 1
PBANKA_1400800	-0.513847	0.011008	UIS3	protein UIS3
PBANKA_1233600	2.32992	0.0112115	PSOP13	secreted ookinete protein, putative
PBANKA_0718200	-0.232245	0.0112179	N/A	PRKR-interacting protein 1, putative
PBANKA_1312800	-0.505067	0.0112802	N/A	CLASP domain-containing protein, putative
PBANKA_1419100	0.571627	0.0113555	N/A	dihydrolipoyllysine-residue succinyltransferase component of 2-oxoglutarate dehydrogenase complex, putative
PBANKA_1404700	-0.446108	0.0113566	N/A	conserved protein, unknown function
PBANKA_1018500	0.564923	0.0113937	BTF3	transcription factor BTF3, putative
PBANKA_1414600	0.431667	0.0114047	IPK2	inositol polyphosphate kinase, putative
PBANKA_0943800	1.07879	0.0114253	N/A	PIR protein, pseudogene
PBANKA_1342500	0.496384	0.0115381	N/A	conserved Plasmodium protein, unknown function
PBANKA_0617800	0.455052	0.011581	N/A	conserved Plasmodium protein, unknown function
PBANKA_1353500	-0.389777	0.0115843	RRP42	exosome complex component RRP42, putative
PBANKA_1403000	0.301845	0.0115929	N/A	small heat shock protein, putative
PBANKA_1409400	0.544751	0.0115977	N/A	ribosomal protein S15, mitochondrial, putative
PBANKA_1305100	0.670968	0.0116432	N/A	60S ribosomal protein L1, putative
PBANKA_1359700	1.48539	0.0117136	P47	6-cysteine protein P47
PBANKA_1431300	0.500168	0.0117832	N/A	conserved protein, unknown function
PBANKA_0918900	-0.475958	0.011784	N/A	conserved Plasmodium protein, unknown function
PBANKA_0837161	0.39996	0.0118068	N/A	PIR protein
PBANKA_1361000	0.277934	0.0118207	N/A	step II splicing factor, putative
PBANKA_1357900	0.836558	0.0118431	N/A	RING zinc finger protein, putative
PBANKA_1215000	-0.232112	0.0118769	SMN	survival motor neuron-like protein, putative
PBANKA_0922900	0.322446	0.0120336	TIM44	mitochondrial import inner membrane translocase subunit TIM44, putative
PBANKA_1457500	-0.433677	0.0121217	TFB2	RNA polymerase II transcription factor B subunit 2, putative
PBANKA_1449200	-0.239406	0.0121355	TOC75	protein TOC75, putative
PBANKA_1315400	-0.567512	0.0121632	CNB	calcineurin subunit B, putative
PBANKA_1113200	0.279832	0.0123542	PAM16	mitochondrial import inner membrane translocase subunit TIM16, putative
PBANKA_0929200	0.65599	0.0123685	N/A	conserved protein, unknown function
PBANKA_1417200	0.663967	0.0123796	N/A	protein AAP4, putative
PBANKA_0515200	-0.734578	0.0123941	MORN1	MORN repeat-containing protein 1, putative
PBANKA_1224300	-0.224607	0.0124782	ALG13	UDP-N-acetylglucosamine transferase subunit ALG13, putative
PBANKA_0830300	0.670816	0.0125817	N/A	CH domain-containing protein, putative
PBANKA_1223900	-0.328302	0.0125922	PTP2	protein tyrosine phosphatase
PBANKA_0317101	0.462454	0.0126314	N/A	PIR protein
PBANKA_0706500	0.322963	0.0127594	N/A	3'-5' exonuclease, putative
PBANKA_1409600	0.964274	0.0127611	N/A	meiosis-specific nuclear structural protein 1, putative
PBANKA_1304600	-0.33806	0.0127829	AP3M	AP-3 complex subunit mu, putative
PBANKA_0904100	-0.557388	0.0130104	RAB6	ras-related protein Rab-6
PBANKA_1103300	-0.642512	0.0130421	MyoB	myosin B
PBANKA_1013500	0.324657	0.0131812	LSG1	large subunit GTPase 1, putative
PBANKA_0209800	-0.295145	0.0131971	N/A	conserved protein, unknown function
PBANKA_1036900	-0.444977	0.0132401	N/A	conserved Plasmodium protein, unknown function
PBANKA_1233100	0.392117	0.0132492	N/A	proteasome subunit beta type-1, putative
PBANKA_0414800	0.458365	0.0133366	N/A	arginase
PBANKA_0207600	0.300229	0.0134991	N/A	asparagine-rich antigen, putative
PBANKA_1231800	0.51802	0.0135112	N/A	60S ribosomal protein L12, putative
PBANKA_1233900	0.339838	0.0136177	N/A	50S ribosomal protein L14, mitochondrial, putative
PBANKA_0716700	0.45659	0.013695	N/A	GTP-binding protein, putative
PBANKA_0939300	0.331158	0.0137017	N/A	conserved Plasmodium protein, unknown function
PBANKA_1108200	-0.512741	0.0137202	N/A	conserved protein, unknown function
PBANKA_0622600	-0.447842	0.0137432	N/A	conserved Plasmodium protein, unknown function
PBANKA_1452300	0.565723	0.0138729	N/A	conserved protein, unknown function
PBANKA_1421500	1.35684	0.0139649	N/A	conserved Plasmodium protein, unknown function
PBANKA_0615200	0.31659	0.0140074	CDPK4	calcium-dependent protein kinase 4
PBANKA_1032500	-0.47452	0.0140291	EMC2	ER membrane protein complex subunit 2, putative
PBANKA_0811500	0.452435	0.0141454	N/A	conserved protein, unknown function
PBANKA_0808700	-0.429919	0.0142546	N/A	GTPase-activating protein, putative
PBANKA_1120900	0.54614	0.0142551	N/A	conserved Plasmodium protein, unknown function
PBANKA_0607800	-0.519041	0.0142578	CIA1	cytosolic iron-sulfur protein assembly protein 1, putative
PBANKA_1330300	-0.197598	0.0143744	N/A	conserved Plasmodium protein, unknown function
PBANKA_1356100	-0.459843	0.0144864	N/A	conserved Plasmodium protein, unknown function
PBANKA_1216200	-0.243838	0.0144921	DGAT	diacylglycerol O-acyltransferase, putative
PBANKA_1319100	0.480486	0.0145063	HlyIII	hemolysin III, putative
PBANKA_1340000	-0.208772	0.0145688	DHFS-FPGS	dihydrofolate synthase/folylpolyglutamate synthase, putative
PBANKA_1360700	-0.132645	0.0146689	N/A	conserved Plasmodium protein, unknown function
PBANKA_1231900	0.503225	0.0147176	N/A	conserved protein, unknown function
PBANKA_1356300	-0.360117	0.0147434	N/A	CDT1-like protein, putative
PBANKA_1362400	-0.478637	0.0150357	N/A	conserved Plasmodium protein, unknown function
PBANKA_1334900	1.6409	0.0151249	N/A	conserved Plasmodium protein, unknown function
PBANKA_1140700	-0.317278	0.015177	FC	ferrochelatase
PBANKA_0511600	-0.218431	0.015193	N/A	conserved Plasmodium protein, unknown function
PBANKA_0707600	-0.330778	0.0152798	VPS15	serine/threonine protein kinase VPS15, putative
PBANKA_0942500	-0.392332	0.0153919	Trx-mero	thioredoxin-like mero protein, putative
PBANKA_1413300	0.418267	0.0154544	N/A	ubiquitin-like protein, putative
PBANKA_0312000	0.834123	0.0154653	N/A	conserved Plasmodium protein, unknown function
PBANKA_1364400	-0.558291	0.0156347	IMC1f	inner membrane complex protein 1f, putative
PBANKA_1430900	0.342578	0.015809	N/A	SUN domain-containing protein, putative
PBANKA_1024200	-0.489562	0.0159661	N/A	conserved Plasmodium protein, unknown function
PBANKA_0802600	-0.957168	0.0159785	RF2	peptide chain release factor 2, putative
PBANKA_1313700	-0.818378	0.0160796	N/A	serine/threonine protein kinase, putative
PBANKA_1359600	0.691548	0.0160817	P48/45	6-cysteine protein
PBANKA_0830450	-0.321367	0.0160959	N/A	conserved Plasmodium protein, unknown function
PBANKA_1345700	0.207907	0.016102	N/A	GPI transamidase subunit PIG-U, putative
PBANKA_0506900	0.276457	0.0161766	PLSCR	phospholipid scramblase, putative
PBANKA_0509300	0.281253	0.016198	N/A	glutamine--fructose-6-phosphate aminotransferase [isomerizing], putative
PBANKA_1039100	-0.270393	0.016329	N/A	conserved Plasmodium protein, unknown function
PBANKA_1426000	-0.348131	0.0163437	CARM1	histone-arginine methyltransferase CARM1, putative
PBANKA_1341300	-0.185789	0.0163797	N/A	GTPase-activating protein, putative
PBANKA_1133200	0.746987	0.0164485	CRK2	cdc2-related kinase 2
PBANKA_1432000	0.266717	0.0165054	SRP19	signal recognition particle subunit SRP19, putative
PBANKA_1225400	-1.05422	0.0165278	GAMER	gamete release protein
PBANKA_1419700	-0.509965	0.0165298	DHHC8	palmitoyltransferase DHHC8, putative
PBANKA_1206000	0.433172	0.0165824	N/A	conserved Plasmodium protein, unknown function
PBANKA_1412900	-0.579078	0.0166145	N/A	conserved protein, unknown function
PBANKA_1307400	0.341978	0.0166439	PARN	poly(A)-specific ribonuclease PARN, putative
PBANKA_0604900	-0.356394	0.016698	N/A	conserved Plasmodium protein, unknown function
PBANKA_1200800	0.326927	0.0168078	TRA2B	transformer-2 protein homolog beta, putative
PBANKA_0831500	-0.443752	0.0168588	N/A	conserved Plasmodium protein, unknown function
PBANKA_0314300	-0.142168	0.0169189	N/A	conserved Plasmodium protein, unknown function
PBANKA_0314700	0.570166	0.0169538	RFC2	replication factor C subunit 2, putative
PBANKA_1350600	0.265001	0.0170311	NUDC	nuclear movement protein, putative
PBANKA_1409800	0.699453	0.0170581	N/A	ATP synthase subunit gamma, mitochondrial, putative
PBANKA_1428800	-0.297701	0.017172	SDHB	succinate dehydrogenase [ubiquinone] iron-sulfur subunit, mitochondrial, putative
PBANKA_0935400	0.298913	0.0171847	COQ4	ubiquinone biosynthesis protein COQ4, putative
PBANKA_1355900	0.730218	0.0172107	PEPCK	phosphoenolpyruvate carboxykinase, putative
PBANKA_1441200	-0.607632	0.0172626	N/A	regulator of MON1-CCZ1 complex, putative
PBANKA_0828100	0.289994	0.0173026	FH	fumarate hydratase, putative
PBANKA_0824900	-0.264982	0.0174081	N/A	patatin-like phospholipase, putative
PBANKA_0819200	-0.652711	0.0174464	N/A	50S ribosomal protein L3, apicoplast, putative
PBANKA_1410700	0.296842	0.0175831	N/A	conserved protein, unknown function
PBANKA_1316500	0.39449	0.0175866	N/A	conserved Plasmodium protein, unknown function
PBANKA_1360900	-0.417024	0.0176891	N/A	GTPase, putative
PBANKA_1444900	0.250647	0.0176894	N/A	vacuolar transporter chaperone, putative
PBANKA_0614900	-0.430035	0.017725	N/A	conserved Plasmodium protein, unknown function
PBANKA_0109600	0.616093	0.0177917	N/A	ATP synthase-associated protein, putative
PBANKA_0309500	-0.9702	0.017842	SPATR	secreted protein with altered thrombospondin repeat domain
PBANKA_0505500	-0.447555	0.0179105	N/A	apicoplast integral membrane protein, putative
PBANKA_1452600	0.257183	0.018064	N/A	calcyclin binding protein, putative
PBANKA_1456800	-0.41861	0.0181498	SNF7	vacuolar-sorting protein SNF7, putative
PBANKA_0212800	-0.269143	0.0182135	N/A	alpha/beta hydrolase, putative
PBANKA_1237300	-0.354497	0.0182836	N/A	magnesium transporter NIPA, putative
PBANKA_1212600	0.532698	0.0183231	HAP2	male gamete fusion factor HAP2
PBANKA_1413600	0.395283	0.0183447	N/A	serine/threonine protein kinase PK9, putative
PBANKA_0937100	-0.18817	0.0183983	VPS35	vacuolar protein sorting-associated protein 35, putative
PBANKA_1118000	0.471513	0.0184112	N/A	heptatricopeptide repeat-containing protein, putative
PBANKA_0907100	0.952821	0.0184344	IMC1b	inner membrane complex protein 1b
PBANKA_1402000	-0.679369	0.0185114	N/A	sodium/hydrogen exchanger, putative
PBANKA_1123400	0.173677	0.0186663	APC11	anaphase-promoting complex subunit 11, putative
PBANKA_1446000	0.361953	0.0187454	N/A	conserved Plasmodium protein, unknown function
PBANKA_1110500	0.587591	0.0187535	TCTP	translationally-controlled tumor protein homolog
PBANKA_1228700	-0.244745	0.0187681	NOL10	nucleolar protein 10, putative
PBANKA_0520500	-0.362568	0.0188307	XPB	TFIIH basal transcription factor complex helicase XPB subunit, putative
PBANKA_1445900	0.518968	0.0189355	N/A	conserved Plasmodium protein, unknown function
PBANKA_0819600	-0.534659	0.0189981	N/A	conserved Plasmodium protein, unknown function
PBANKA_0416700	-0.697131	0.019097	HU	bacterial histone-like protein, putative
PBANKA_0617200	0.470332	0.0191222	RPS10	40S ribosomal protein S10, putative
PBANKA_1125600	0.575957	0.0192667	N/A	pyruvate kinase, putative
PBANKA_1351400	-0.512116	0.0192753	PH2	phosphoinositide-binding protein PH2, putative
PBANKA_1109100	-0.300634	0.0192847	N/A	ERCC4 domain-containing protein, putative
PBANKA_1452000	-0.538283	0.0195765	N/A	hydrolase, putative
PBANKA_1029700	0.33031	0.0199431	N/A	ubiquitin-conjugating enzyme E2, putative
PBANKA_1347900	-0.466219	0.0199836	UBA1	ubiquitin activating enzyme, putative
PBANKA_1314300	0.255387	0.0200558	N/A	S-adenosylmethionine-dependent methyltransferase, putative
PBANKA_1132500	0.396832	0.020083	TIM23	mitochondrial import inner membrane translocase subunit TIM23, putative
PBANKA_1423100	-0.192499	0.0201166	N/A	phospholipase DDHD1, putative
PBANKA_0408500	-0.393997	0.0201569	PIESP1	parasite-infected erythrocyte surface protein
PBANKA_0943200	0.434896	0.0202604	N/A	casein kinase II beta chain, putative
PBANKA_1144800	-0.283755	0.0202823	N/A	conserved protein, unknown function
PBANKA_1126700	0.481652	0.0204351	PTPS	6-pyruvoyltetrahydropterin synthase, putative
PBANKA_1217200	-0.196193	0.0206559	N/A	conserved Plasmodium protein, unknown function
PBANKA_0906100	-0.243856	0.0206609	N/A	conserved Plasmodium protein, unknown function
PBANKA_0901100	-0.434116	0.0206758	N/A	serine/threonine protein kinase, putative
PBANKA_0921100	0.390625	0.0207001	N/A	tRNA (guanine-N(7)-)-methyltransferase, putative
PBANKA_0919400	-0.165913	0.0207404	N/A	conserved protein, unknown function
PBANKA_0817900	-0.381084	0.0207593	N/A	zinc finger protein, putative
PBANKA_0620100	-0.231279	0.0209179	UTP7	U3 small nucleolar RNA-associated protein 7, putative
PBANKA_1211100	-0.170103	0.0210096	NIF4	NLI interacting factor-like phosphatase
PBANKA_1215100	-0.504287	0.0210587	RIPR	protein RIPR, putative
PBANKA_0301100	0.445181	0.0211281	N/A	conserved Plasmodium protein, unknown function
PBANKA_0607400	-0.289021	0.0212124	PPM11	protein phosphatase PPM11, putative
PBANKA_1232500	0.2826	0.0213051	EIF3B	eukaryotic translation initiation factor 3 subunit B, putative
PBANKA_1349900	-0.552244	0.0213333	N/A	conserved Plasmodium protein, unknown function
PBANKA_1332700	-1.51028	0.0213791	N/A	duffy-binding protein
PBANKA_0613200	-0.242978	0.0215645	N/A	DNA polymerase alpha catalytic subunit A, putative
PBANKA_1112900	-0.219054	0.0215868	N/A	CPSF domain-containing protein, putative
PBANKA_0928000	0.170694	0.0217737	N/A	conserved Plasmodium protein, unknown function
PBANKA_0914100	-0.217832	0.0217924	N/A	erythrocyte membrane and merozoite antigen EMMA1, putative
PBANKA_0912400	-0.507192	0.0218186	N/A	conserved Plasmodium protein, unknown function
PBANKA_0206800	-0.167916	0.0220929	N/A	conserved Plasmodium protein, unknown function
PBANKA_1022000	0.442984	0.0221791	N/A	40S ribosomal protein S25, putative
PBANKA_0936000	0.493836	0.0222781	N/A	endonuclease/exonuclease/phosphatase family protein, putative
PBANKA_0920500	-0.174643	0.0226037	N/A	conserved Plasmodium protein, unknown function
PBANKA_0404800	-0.588507	0.0226201	N/A	FAD-dependent glycerol-3-phosphate dehydrogenase, putative
PBANKA_1216900	-0.280739	0.0227371	DDX42	ATP-dependent RNA helicase DDX42, putative
PBANKA_1305700	0.217808	0.0228444	VPS60	vacuolar protein sorting-associated protein 60, putative
PBANKA_1129400	-0.22096	0.0229301	N/A	deubiquitinating enzyme MINDY, putative
PBANKA_1303800	0.430297	0.023037	TIM	triosephosphate isomerase, putative
PBANKA_1403100	-0.359767	0.0230633	N/A	conserved Plasmodium protein, unknown function
PBANKA_0512700	-0.252669	0.0231671	N/A	conserved Plasmodium protein, unknown function
PBANKA_1446300	-0.34469	0.023285	PRP2	pre-mRNA-splicing factor ATP-dependent RNA helicase PRP2, putative
PBANKA_1025800	0.315605	0.0233966	N/A	prefoldin subunit 2, putative
PBANKA_0713900	-0.223823	0.0235387	AK2	adenylate kinase 2, putative
PBANKA_0812200	-0.692097	0.0237256	N/A	START domain-containing protein, putative
PBANKA_1009600	0.757463	0.023906	N/A	conserved protein, unknown function
PBANKA_0923800	-0.289704	0.0239572	pdhA	pyruvate dehydrogenase E1 component subunit alpha
PBANKA_0942400	0.344472	0.0245957	N/A	WD repeat-containing protein, putative
PBANKA_1403700	0.226732	0.0246119	ApiAP2	AP2 domain transcription factor, putative
PBANKA_1225500	1.17491	0.0246889	N/A	conserved protein, unknown function
PBANKA_0407400	-0.163546	0.0247756	ARK2	serine/threonine protein kinase ARK2, putative
PBANKA_0205100	-0.349544	0.0248817	N/A	mitochondrial carrier protein, putative
PBANKA_1132800	0.358686	0.024895	N/A	conserved Plasmodium protein, unknown function
PBANKA_0510900	0.430298	0.0249974	RPS2	40S ribosomal protein S2, putative
PBANKA_1453900	0.971479	0.0250976	N/A	conserved protein, unknown function
PBANKA_1135600	-0.354124	0.0251467	DIS3	exosome complex exonuclease RRP44, putative
PBANKA_0108700	-0.263977	0.0252077	RBM25	RNA-binding protein 25, putative
PBANKA_1351000	-0.59211	0.0252238	DXS	1-deoxy-D-xylulose 5-phosphate synthase, putative
PBANKA_0903500	-0.592281	0.0252402	ABCB3	ABC transporter B family member 3, putative
PBANKA_1419000	-0.361432	0.0252878	N/A	conserved protein, unknown function
PBANKA_1405100	-0.25174	0.0253271	N/A	V-type proton ATPase subunit H, putative
PBANKA_0202200	0.161834	0.0254304	N/A	conserved Plasmodium protein, unknown function
PBANKA_1420700	0.442781	0.0254337	N/A	MAATS1 domain-containing protein, putative
PBANKA_1457100	0.203894	0.0254859	WDR82	WD repeat-containing protein 82, putative
PBANKA_0944000	0.748345	0.0254927	N/A	PIR protein
PBANKA_1244300	0.476937	0.0256117	N/A	RING zinc finger protein, putative
PBANKA_0603500	-0.227004	0.0256819	N/A	cytidine deaminase, putative
PBANKA_1111000	-0.363741	0.0256822	N/A	RNA pseudouridylate synthase, putative
PBANKA_1436300	0.557212	0.025704	N/A	conserved Plasmodium protein, unknown function
PBANKA_1455000	0.183119	0.0257296	SAMC	S-adenosylmethionine mitochondrial carrier protein, putative
PBANKA_0816200	0.496348	0.0257688	N/A	ribonuclease H2 subunit C, putative
PBANKA_0311700	-0.960509	0.0258178	RON6	rhoptry neck protein 6, putative
PBANKA_1324200	-0.0746466	0.025821	N/A	conserved Plasmodium protein, unknown function
PBANKA_1461000	-0.265457	0.0259326	N/A	methyltransferase, putative
PBANKA_1422700	0.573553	0.0259666	FeSOD	superoxide dismutase [Fe], putative
PBANKA_0920800	0.536094	0.0260112	N/A	CRAL/TRIO domain-containing protein, putative
PBANKA_1239700	-0.413835	0.0261254	TYW1	S-adenosyl-L-methionine-dependent tRNA 4-demethylwyosine synthase, putative
PBANKA_0923900	-0.846934	0.0261619	LSM1	U6 snRNA-associated Sm-like protein LSm1, putative
PBANKA_0814500	-0.341496	0.0261811	N/A	protein AMR4, putative
PBANKA_1361500	0.409223	0.0261866	WDR16	WD repeat-containing protein 16, putative
PBANKA_0912200	0.420463	0.0264348	SRP72	signal recognition particle subunit SRP72, putative
PBANKA_0832200	0.356972	0.0266255	N/A	PUB domain-containing protein, putative
PBANKA_0705000	0.425218	0.0266301	COA5	cytochrome c oxidase assembly factor 5, putative
PBANKA_0605300	0.453005	0.0266593	EIF5	eukaryotic translation initiation factor 5, putative
PBANKA_0614200	-0.161071	0.026686	N/A	conserved Plasmodium protein, unknown function
PBANKA_0505800	0.489441	0.0267231	DPA	deoxyribose-phosphate aldolase, putative
PBANKA_0415400	-0.342059	0.0268521	N/A	conserved Plasmodium protein, unknown function, pseudogene
PBANKA_1022500	-0.177449	0.0269424	P113	surface protein P113
PBANKA_0813200	0.273443	0.026968	N/A	zinc finger protein, putative
PBANKA_1236400	-0.344148	0.0271049	N/A	AFG1-like ATPase, putative
PBANKA_1031100	-0.287604	0.0271592	PREX	plastid replication-repair enzyme, putative
PBANKA_1400600	-0.498288	0.0272331	RhopH1A	cytoadherence linked asexual protein, putative
PBANKA_1404400	-0.319383	0.0274172	N/A	conserved Plasmodium protein, unknown function
PBANKA_1433300	0.440536	0.0275808	N/A	conserved Plasmodium protein, unknown function
PBANKA_0102600	-0.504839	0.0277448	CEP76	NdP2 protein, putative
PBANKA_1417400	0.470834	0.0278916	N/A	conserved Plasmodium protein, unknown function
PBANKA_1244100	-0.2592	0.027893	N/A	heptatricopeptide repeat-containing protein, putative
PBANKA_0930500	-0.377904	0.0279224	N/A	tyrosine--tRNA ligase, putative
PBANKA_1031800	-0.323876	0.028008	N/A	conserved protein, unknown function
PBANKA_1001900	-0.245737	0.02824	N/A	conserved Plasmodium protein, unknown function
PBANKA_1455800	0.417731	0.0283102	N/A	GAS8-like protein, putative
PBANKA_1213700	0.352236	0.0283632	METAP1b	methionine aminopeptidase 1b, putative
PBANKA_1105100	-0.246357	0.0284052	MSH6	DNA mismatch repair protein MSH6, putative
PBANKA_0312800	0.176981	0.0285178	N/A	conserved Plasmodium protein, unknown function
PBANKA_1124200	-0.270833	0.0285377	N/A	mitochondrial DNA polymerase, putative
PBANKA_1405000	0.424659	0.0285534	N/A	MORN repeat protein, putative
PBANKA_1435200	0.225232	0.0287367	N/A	zinc finger protein, putative
PBANKA_1105800	0.316489	0.0290677	TBP	TATA-box binding protein, putative
PBANKA_1230000	-0.77816	0.0292019	GWT1	GPI-anchored wall transfer protein 1, putative
PBANKA_0917200	0.319881	0.0301872	N/A	RNA-binding protein s1, putative
PBANKA_1421100	-0.308491	0.0302644	N/A	transcription elongation factor s-II, putative
PBANKA_1222800	0.65906	0.0304824	TyrRS	tyrosine--tRNA ligase, putative
PBANKA_1435800	-0.465436	0.0305432	N/A	conserved Plasmodium protein, unknown function
PBANKA_1241800	-0.245343	0.0306307	MCM3	DNA replication licensing factor MCM3, putative
PBANKA_1423700	0.83472	0.030669	GMD	GDP-mannose 4,6-dehydratase, putative
PBANKA_1135800	0.508409	0.0307453	N/A	conserved Plasmodium protein, unknown function
PBANKA_1007900	0.681727	0.0308127	N/A	conserved Plasmodium protein, unknown function
PBANKA_0932900	-0.300857	0.0309907	G3PDH	glycerol-3-phosphate dehydrogenase, putative
PBANKA_0910200	-0.581174	0.0310683	PPM2	protein phosphatase PPM2
PBANKA_1335000	2.13788	0.0312143	N/A	conserved Plasmodium protein, unknown function
PBANKA_0942600	0.197771	0.0313022	N/A	conserved Plasmodium protein, unknown function
PBANKA_0617700	0.442834	0.0314892	N/A	conserved protein, unknown function
PBANKA_0100800	0.775186	0.0319612	N/A	zinc finger protein, putative
PBANKA_0501700	0.47495	0.0319752	HAD5	phosphomannomutase, putative
PBANKA_1326400	0.736558	0.0319848	GAPDH	glyceraldehyde-3-phosphate dehydrogenase
PBANKA_1328500	-0.163642	0.0321498	COG6	conserved oligomeric Golgi complex subunit 6, putative
PBANKA_1325100	0.420696	0.0321844	N/A	MORN repeat protein, putative
PBANKA_1345400	-0.451822	0.0321983	N/A	ER lumen protein retaining receptor 1, putative
PBANKA_1343300	-0.22731	0.0323787	N/A	proteasome subunit beta type-7, putative
PBANKA_1323500	-0.169675	0.0323915	N/A	rhoptry protein, putative
PBANKA_1021700	-0.386229	0.0326398	N/A	conserved Plasmodium protein, unknown function
PBANKA_0109900	0.407847	0.0327597	BTP1	basal complex transmembrane protein 1, putative
PBANKA_1460000	-0.331808	0.0328073	PKB	rac-beta serine/threonine protein kinase, putative
PBANKA_1437100	-0.330521	0.0328676	N/A	conserved Plasmodium protein, unknown function
PBANKA_0822800	0.268576	0.0329646	N/A	conserved Plasmodium protein, unknown function
PBANKA_1221200	0.331699	0.0330389	RPL34	60S ribosomal protein L34, putative
PBANKA_1420600	-0.612537	0.033086	H2B.Z	histone H2B variant, putative
PBANKA_0506600	0.346511	0.0332401	SRSF4	serine/arginine-rich splicing factor 4, putative
PBANKA_1332400	-0.500918	0.0333228	SHLP1	shewanella-like protein phosphatase 1
PBANKA_1323400	0.397515	0.0335492	N/A	bax inhibitor 1, putative
PBANKA_1003600	-0.458114	0.0335861	ASP	apical sushi protein, putative
PBANKA_0504100	-0.923548	0.0335969	ATG8	autophagy-related protein 8
PBANKA_1210500	-0.282304	0.0336032	N/A	conserved protein, unknown function
PBANKA_1104400	-0.200943	0.033618	N/A	conserved Plasmodium protein, unknown function
PBANKA_0307100	-0.22528	0.0337099	N/A	conserved Plasmodium protein, unknown function
PBANKA_1218900	0.432095	0.0338189	EF-1delta	elongation factor 1-delta, putative
PBANKA_1304700	-0.244144	0.0339309	MFS6	major facilitator superfamily domain-containing protein, putative
PBANKA_1360600	0.217074	0.0340842	CEP72	centrosomal protein CEP72, putative
PBANKA_0406100	-0.80782	0.0340893	N/A	PDZ domain-containing protein, putative
PBANKA_0809700	0.371509	0.0341013	N/A	conserved protein, unknown function
PBANKA_1039700	0.387574	0.034158	N/A	cytochrome c oxidase subunit ApiCOX19, putative
PBANKA_0700561	-0.382115	0.0342093	N/A	fam-a protein
PBANKA_0825800	0.346291	0.0344033	N/A	conserved Plasmodium protein, unknown function
PBANKA_0306600	0.758134	0.034546	N/A	conserved Plasmodium protein, unknown function
PBANKA_0605100	0.529261	0.0345743	N/A	Tat binding protein 1(TBP-1)-interacting protein, putative
PBANKA_0927500	1.09904	0.0347397	N/A	conserved Plasmodium protein, unknown function
PBANKA_1038600	0.397031	0.0350194	N/A	conserved Plasmodium protein, unknown function
PBANKA_1411100	-0.262552	0.035124	BCKDHA	2-oxoisovalerate dehydrogenase subunit alpha, mitochondrial
PBANKA_1364300	0.502801	0.035315	N/A	glycerol kinase, putative
PBANKA_1445300	0.433232	0.0353193	NSUN4	RNA cytosine C(5)-methyltransferase, putative
PBANKA_0709200	-0.263699	0.0354859	CLP1	polyribonucleotide 5'-hydroxyl-kinase Clp1, putative
PBANKA_0927400	0.604602	0.0355408	HSBP	heat shock factor-binding protein 1, putative
PBANKA_0918500	0.418401	0.0356374	N/A	conserved Plasmodium protein, unknown function
PBANKA_1363400	-0.244483	0.0358832	N/A	conserved Plasmodium protein, unknown function
PBANKA_1012500	0.139372	0.0359039	LRR5	leucine-rich repeat protein
PBANKA_1033400	-0.48068	0.0362309	N/A	aldo-keto reductase, putative
PBANKA_0930600	-0.390336	0.0362515	N/A	conserved Plasmodium protein, unknown function
PBANKA_0107900	-0.15215	0.0362574	N/A	conserved Plasmodium protein, unknown function
PBANKA_1416600	0.254975	0.0362766	FD	ferredoxin, putative
PBANKA_0708200	0.161354	0.0366682	N/A	conserved Plasmodium protein, unknown function
PBANKA_1454700	0.1844	0.0367112	N/A	ribosome-binding factor A, putative
PBANKA_1416100	-0.347738	0.0367375	N/A	conserved Plasmodium protein, unknown function
PBANKA_0722900	0.359903	0.0367876	N/A	PIR protein, pseudogene
PBANKA_1002900	-0.463644	0.0368391	N/A	protein CERLI2, putative
PBANKA_1121100	-0.474518	0.0369037	MIAB	tRNA-2-methylthio-N(6)-dimethylallyladenosine synthase, putative
PBANKA_0618800	-0.306472	0.0372192	DDX31	ATP-dependent DNA helicase DDX31, putative
PBANKA_1238700	0.367262	0.0375852	N/A	MerC domain-containing protein, putative
PBANKA_0211300	0.291882	0.037728	NFS1	cysteine desulfurase IscS, putative
PBANKA_1326200	0.150358	0.0377614	N/A	conserved Plasmodium protein, unknown function
PBANKA_1014300	-0.851564	0.0378978	ATG5	autophagy protein 5, putative
PBANKA_1242100	0.387686	0.0380354	METAP1a	methionine aminopeptidase 1a, putative
PBANKA_1320000	-0.525328	0.0381766	N/A	conserved Plasmodium protein, unknown function
PBANKA_1144300	-0.30273	0.0382084	N/A	ribosomal protein L1, putative
PBANKA_1145800	0.539101	0.0382562	MAHRP1a	membrane associated histidine-rich protein 1a
PBANKA_1442400	-0.336435	0.0384943	N/A	protein KIC2, putative
PBANKA_1423000	-0.387295	0.0387652	N/A	conserved protein, unknown function
PBANKA_1007100	-0.257855	0.0387918	N/A	NAD(P)-binding protein, putative
PBANKA_1403400	0.427216	0.0387991	RPB11	DNA-directed RNA polymerase II subunit RPB11, putative
PBANKA_0202100	0.00124296	0.0388141	N/A	conserved protein, unknown function
PBANKA_0412400	0.00124296	0.0388141	RNF1	RING finger protein RNF1, putative
PBANKA_0701300	0.00124296	0.0388141	N/A	prolyl 4-hydroxylase subunit alpha, putative
PBANKA_0827300	0.00124296	0.0388141	N/A	tetratricopeptide repeat protein, putative
PBANKA_0902600	0.00124296	0.0388141	LRR10	leucine-rich repeat protein
PBANKA_0908400	0.00124296	0.0388141	N/A	conserved Plasmodium protein, unknown function
PBANKA_1025700	0.00124296	0.0388141	IMC1l	inner membrane complex protein 1l, putative
PBANKA_1303100	0.00124296	0.0388141	N/A	conserved Plasmodium protein, unknown function
PBANKA_1412000	0.00124296	0.0388141	N/A	Clu domain-containing protein, putative
PBANKA_1434600	0.00124296	0.0388141	FRM2	formin 2, putative
PBANKA_1435900	0.00124296	0.0388141	UIS27	conserved Plasmodium protein, unknown function
PBANKA_1446700	0.00124296	0.0388141	N/A	phenylalanine--tRNA ligase, putative
PBANKA_1460600	0.00124296	0.0388141	N/A	uroporphyrinogen-III synthase, putative
PBANKA_0923100	0.25869	0.0390928	N/A	ubiquitin-like domain-containing protein, putative
PBANKA_1310700	0.438933	0.0391613	N/A	glutaminyl-peptide cyclotransferase, putative
PBANKA_1136300	-0.300861	0.0392901	RRM1	RNA-binding protein, putative
PBANKA_1010500	0.730869	0.0394238	HOP	Hsp70/Hsp90 organizing protein, putative
PBANKA_1414400	-0.230758	0.0396111	N/A	exportin-T, putative
PBANKA_1455100	0.478831	0.0399059	RFC4	replication factor C subunit 4, putative
PBANKA_0301700	0.245272	0.0399243	N/A	5'-3' exonuclease, putative
PBANKA_1127900	-0.195176	0.0399416	N/A	RAP protein, putative
PBANKA_1320100	0.502946	0.0400538	UIS25	conserved Plasmodium protein, unknown function
PBANKA_0204200	0.407815	0.0400594	N/A	tubulin-specific chaperone a, putative
PBANKA_1240700	0.737295	0.0400613	NEK2	NIMA related kinase 2
PBANKA_0502300	-0.449603	0.0401659	N/A	tRNA pseudouridine synthase, putative
PBANKA_0802100	-0.227124	0.0402031	N/A	phosphoinositide-binding protein, putative
PBANKA_0829200	-0.481692	0.0403045	N/A	conserved protein, unknown function
PBANKA_0620700	0.565946	0.0403187	N/A	conserved Plasmodium protein, unknown function
PBANKA_0613400	-0.17435	0.0403226	mtRPS12	ribosomal protein S12, mitochondrial, putative
PBANKA_0107500	-0.209586	0.0404688	N/A	conserved Plasmodium protein, unknown function
PBANKA_1356400	0.349256	0.040486	RAD5	DNA repair protein RAD5, putative
PBANKA_1336900	0.200729	0.0406315	N/A	conserved Plasmodium protein, unknown function
PBANKA_1011800	-0.388744	0.0406673	N/A	HID1 domain-containing protein, putative
PBANKA_1307300	-0.280108	0.0407495	WLP1	WD repeat-containing protein, putative
PBANKA_0620600	0.42809	0.0407507	CPH1	protein CPH1, putative
PBANKA_0825500	0.888336	0.0409292	N/A	conserved Plasmodium protein, unknown function
PBANKA_0913200	-0.423561	0.0410752	N/A	conserved Plasmodium membrane protein, unknown function
PBANKA_1425100	-0.366189	0.0411088	KARalpha	karyopherin alpha, putative
PBANKA_0508200	-0.643768	0.0411592	N/A	conserved Plasmodium protein, unknown function
PBANKA_0305900	0.496085	0.0411655	Pb22	protein P22
PBANKA_1311300	0.25832	0.0411879	N/A	inner membrane complex protein, putative
PBANKA_1140400	0.287672	0.0413674	RRP45	exosome complex component RRP45, putative
PBANKA_0104200	0.135059	0.0414431	N/A	calcium-binding protein, putative
PBANKA_1434200	-0.385799	0.0415205	RRS	arginine--tRNA ligase, putative
PBANKA_1336200	0.0747486	0.0416956	N/A	conserved Plasmodium protein, unknown function
PBANKA_1306100	0.183501	0.0417855	N/A	GTP-binding protein YihA2, putative
PBANKA_1038300	0.229452	0.0417924	TRAM	translocation associated membrane protein, putative
PBANKA_1404100	-0.406324	0.0419365	S2P	site-2 protease S2P
PBANKA_1437900	-0.106389	0.0420099	N/A	conserved Plasmodium protein, unknown function
PBANKA_1437000	-0.284425	0.0420392	N/A	conserved protein, unknown function
PBANKA_1239400	0.348718	0.0421887	N/A	50S ribosomal protein L12, apicoplast, putative
PBANKA_1239800	0.647668	0.0423216	N/A	zinc finger protein, putative
PBANKA_1313200	0.394546	0.0424062	AP2-O5	AP2 domain transcription factor AP2-O5, putative
PBANKA_1406100	0.368839	0.0428387	N/A	DNA-directed RNA polymerase subunit alpha, putative
PBANKA_0836700	-0.692037	0.042868	N/A	fam-a protein
PBANKA_0213800	0.192745	0.0429973	N/A	zinc finger protein, putative
PBANKA_1227500	0.676698	0.0430733	N/A	conserved Plasmodium protein, unknown function
PBANKA_1431400	0.337382	0.0430873	N/A	conserved Plasmodium protein, unknown function
PBANKA_1009700	0.229021	0.0431133	N/A	ribonuclease H2 subunit B, putative
PBANKA_0407000	0.346269	0.0431231	N/A	conserved protein, unknown function
PBANKA_1202800	-0.17268	0.0431526	N/A	conserved Plasmodium protein, unknown function
PBANKA_1346300	0.468325	0.0432447	UIS19	CPW-WPC family protein
PBANKA_1410400	0.726528	0.0432635	N/A	V-type proton ATPase catalytic subunit A, putative
PBANKA_0818500	-0.218057	0.0433798	N/A	conserved protein, unknown function
PBANKA_0803900	-0.4538	0.0434491	N/A	conserved Plasmodium protein, unknown function
PBANKA_1226600	0.338069	0.0434996	N/A	tubulin gamma chain, putative
PBANKA_0825200	-0.215655	0.0435343	TPK	thiamine pyrophosphokinase, putative
PBANKA_1306200	0.342209	0.0436645	tRIP	tRNA import protein tRIP
PBANKA_1036700	0.415554	0.0437073	CBWD1	COBW domain-containing protein 1, putative
PBANKA_1348700	-0.314473	0.0438156	N/A	RING zinc finger protein, putative
PBANKA_0812000	0.227242	0.0438808	N/A	DNA primase large subunit, putative
PBANKA_1328800	0.434904	0.0440653	N/A	conserved protein, unknown function
PBANKA_1129500	-0.262624	0.0440883	N/A	bifunctional methylenetetrahydrofolate dehydrogenase/cyclohydrolase, putative
PBANKA_1017100	-0.526286	0.0441506	MSH2-1	DNA mismatch repair protein MSH2, putative
PBANKA_1318100	0.704811	0.0443724	APP	aminopeptidase P, putative
PBANKA_1009900	0.467331	0.0444629	N/A	conserved Plasmodium protein, unknown function
PBANKA_0507000	-0.344447	0.0445609	ISPG	4-hydroxy-3-methylbut-2-en-1-yl diphosphate synthase (ferredoxin), putative
PBANKA_0718700	0.436269	0.0448363	N/A	CDGSH iron-sulfur domain-containing protein, putative
PBANKA_0924000	-0.323441	0.0452025	N/A	conserved protein, unknown function
PBANKA_0605900	0.215255	0.0452573	N/A	conserved Plasmodium protein, unknown function
PBANKA_1209700	-0.312074	0.0455043	ARV1	protein ARV1, putative
PBANKA_1018900	-0.47413	0.0455495	N/A	vacuolar ER assembly factor VMA12, putative
PBANKA_0821100	-0.120379	0.0455845	N/A	CS domain protein, putative
PBANKA_1304900	-0.293571	0.0456347	NCS2	cytoplasmic tRNA 2-thiolation protein 2, putative
PBANKA_1001800	-0.103645	0.0456786	AP2-SP2	AP2 domain transcription factor AP2-SP2
PBANKA_0941100	-0.303939	0.0458569	N/A	conserved Apicomplexan protein, unknown function
PBANKA_1105600	-0.102203	0.0459862	N/A	conserved Plasmodium protein, unknown function
PBANKA_1138400	-0.291717	0.0460936	Pcalp	calpain, putative
PBANKA_1422500	-0.0773416	0.0462873	N/A	heptatricopeptide repeat and RAP domain-containing protein, putative
PBANKA_0203500	-0.519556	0.0464044	SELB	selenocysteine-specific elongation factor, putative
PBANKA_1040000	0.347071	0.0464644	N/A	conserved protein, unknown function
PBANKA_1436900	-0.357462	0.0464896	N/A	FbpA domain protein, putative
PBANKA_0707800	0.212322	0.0466688	SNRNP40	U5 small nuclear ribonucleoprotein 40 kDa protein, putative
PBANKA_0621800	0.0955164	0.0468356	COQ3	ubiquinone biosynthesis O-methyltransferase, putative
PBANKA_1325400	0.491039	0.046837	N/A	conserved Plasmodium protein, unknown function
PBANKA_0817400	-0.404381	0.0469409	N/A	conserved Plasmodium protein, unknown function
PBANKA_1018400	0.384616	0.047021	PRMT1	protein arginine N-methyltransferase 1, putative
PBANKA_1223000	-0.386994	0.047076	N/A	conserved Plasmodium protein, unknown function
PBANKA_1359900	0.481519	0.0473811	WDR92	WD repeat-containing protein 92, putative
PBANKA_0826100	-0.341291	0.047448	aPRS	proline--tRNA ligase, putative
PBANKA_0401200	-0.160938	0.0474752	ABCB4	ABC transporter B family member 4, putative
PBANKA_0712600	0.342045	0.0475424	14-3-3I	14-3-3 protein
PBANKA_1138800	-0.364334	0.0475592	N/A	conserved Plasmodium protein, unknown function
PBANKA_0620500	-0.107502	0.0476002	N/A	tRNAHis guanylyltransferase, putative
PBANKA_0918600	0.423047	0.0477147	N/A	phosphatidylinositol-4-phosphate 5-kinase, putative
PBANKA_0806100	-0.286879	0.0477303	CCR4-4	CCR4 domain-containing protein 4, putative
PBANKA_1304500	0.397551	0.0478214	SOC3	protein SOC3
PBANKA_1002800	-0.248763	0.0480997	SEC24B	protein transport protein Sec24B, putative
PBANKA_0942300	0.223154	0.0482316	N/A	radial spoke head protein, putative
PBANKA_0803200	-0.319003	0.0482647	N/A	inositol-phosphate phosphatase, putative
PBANKA_0805900	-0.232613	0.0483687	N/A	kinesin-8X
PBANKA_0708500	0.223386	0.0484922	N/A	phosphorylated CTD interacting factor 1 WW domain-containing protein, putative
PBANKA_1450800	0.170941	0.0485125	N/A	conserved Plasmodium protein, unknown function
PBANKA_1114500	-0.0945963	0.0489742	N/A	conserved Plasmodium protein, unknown function
PBANKA_1141400	1.0884	0.0490638	TOP6B	DNA topoisomerase 6 subunit B, putative
PBANKA_0927800	-0.308922	0.0491141	N/A	tRNA nucleotidyltransferase, putative
PBANKA_1438800	0.201809	0.049136	N/A	50S ribosomal protein L24, putative
PBANKA_1028500	-0.61491	0.0493198	N/A	conserved Plasmodium protein, unknown function
PBANKA_0621300	-0.340377	0.0493653	N/A	conserved Plasmodium protein, unknown function
PBANKA_0913700	-0.374524	0.049759	N/A	coatomer subunit delta, putative
PBANKA_1127300	-0.267268	0.0498014	N/A	DNA methyltransferase 1-associated protein 1, putative
PBANKA_1350000	-0.273838	0.049903	N/A	WPP motif-containing protein, putative
PBANKA_0509900	0.186291	0.0500043	N/A	conserved protein, unknown function
PBANKA_0521000	-0.293071	0.0500234	N/A	GDP dissociation inhibitor, putative
PBANKA_1227600	-0.423207	0.050181	ACbeta	adenylyl cyclase beta, putative
PBANKA_0206200	-0.406846	0.0502035	N/A	conserved protein, unknown function
PBANKA_1102800	0.105081	0.0502505	IspE	4-diphosphocytidyl-2-C-methyl-D-erythritol kinase, putative
PBANKA_0304400	-0.446811	0.0504342	MSP4/5	merozoite surface protein 4/5
PBANKA_0314100	-0.485171	0.0505528	N/A	conserved protein, unknown function
PBANKA_1301900	-0.304865	0.0505622	N/A	DNA repair metallo-beta-lactamase protein, putative
PBANKA_0803500	-0.431603	0.0509052	N/A	ATP synthase subunit C, putative
PBANKA_0406500	0.438704	0.0510186	CCT7	T-complex protein 1 subunit eta, putative
PBANKA_0310000	0.221325	0.0510649	SIS1	protein SIS1, putative
PBANKA_1007500	0.202012	0.0511431	ALP5b	actin-like protein, putative
PBANKA_1009000	0.168673	0.0511716	ERA	GTPase Era, putative
PBANKA_0710100	-0.202145	0.0513881	KDH	2-oxoglutarate dehydrogenase E1 component, putative
PBANKA_1234600	-0.143601	0.0516798	N/A	EELM2 domain-containing protein, putative
PBANKA_1303500	-0.268458	0.0517866	NDUFA4	cytochrome c oxidase subunit NDUFA4, putative
PBANKA_0512600	-0.220474	0.0520034	N/A	partial CSTF domain-containing protein, putative
PBANKA_1120700	0.363929	0.0521886	N/A	nascent polypeptide-associated complex subunit alpha, putative
PBANKA_0911700	-0.137946	0.0522714	SUB2	subtilisin-like protease 2
PBANKA_1145100	-0.142525	0.0522976	N/A	conserved Plasmodium protein, unknown function
PBANKA_1016100	-0.572109	0.05255	RF1	peptide chain release factor 1, putative
PBANKA_1337000	-0.17433	0.0525927	N/A	conserved Plasmodium protein, unknown function
PBANKA_1113900	-0.263167	0.0526492	N/A	conserved Plasmodium protein, unknown function
PBANKA_0214000	0.298776	0.0527872	N/A	dynein heavy chain, putative
PBANKA_0934500	-0.303825	0.0528207	PRL	protein tyrosine phosphatase
PBANKA_0609900	0.398415	0.0530676	N/A	heat shock protein DNAJ homologue Pfj4, putative
PBANKA_1346600	-0.28374	0.0532015	N/A	glutamine--tRNA ligase, putative
PBANKA_0939000	0.441019	0.0533442	MSCS	mechanosensitive ion channel protein, putative
PBANKA_0702100	0.104153	0.0534995	FT1	folate transporter 1, putative
PBANKA_0213900	0.453281	0.0537028	N/A	dynein light chain, putative
PBANKA_1233200	0.327881	0.0539077	CYC3	cyclin
PBANKA_0417900	-0.252486	0.0540008	NUP138	nucleoporin NUP138
PBANKA_0717100	-0.140407	0.0540436	N/A	conserved protein, unknown function
PBANKA_0213100	0.254207	0.0540577	SRP9	signal recognition particle subunit SRP9, putative
PBANKA_0702900	-0.550955	0.0541511	N/A	SET domain protein, putative
PBANKA_0702300	0.371436	0.0542805	OXA1	mitochondrial inner membrane protein OXA1, putative
PBANKA_1218200	0.377221	0.0544775	CCT5	T-complex protein 1 subunit epsilon, putative
PBANKA_0716800	0.135284	0.054655	N/A	conserved Plasmodium protein, unknown function
PBANKA_1206500	-0.152841	0.0546643	AP5S1	AP-5 complex subunit sigma-1, putative
PBANKA_1436100	-0.341017	0.0548674	HP1	heterochromatin protein 1
PBANKA_1039800	-0.207567	0.0549913	N/A	pseudouridine synthase, putative
PBANKA_0312200	-0.298769	0.0550053	N/A	conserved Plasmodium protein, unknown function
PBANKA_0717700	-0.487742	0.0550271	N/A	conserved Plasmodium protein, unknown function
PBANKA_1451000	-0.463325	0.0550499	N/A	conserved Plasmodium protein, unknown function
PBANKA_0519100	-0.577242	0.0551102	N/A	conserved Plasmodium protein, unknown function
PBANKA_1442600	0.458635	0.0558053	N/A	RNA pseudouridylate synthase, putative
PBANKA_1211700	-0.270961	0.0558445	N/A	conserved Plasmodium protein, unknown function
PBANKA_1108600	-0.254367	0.0559831	N/A	alpha-soluble NSF attachment protein, putative
PBANKA_1339700	-0.248442	0.0560354	N/A	DEAD box helicase, putative
PBANKA_1363500	0.31439	0.0563743	N/A	N6-adenine-specific methylase, putative
PBANKA_1360200	0.289405	0.0564156	N/A	conserved Plasmodium protein, unknown function
PBANKA_0831200	-0.393648	0.0564978	N/A	diacylglycerol kinase, putative
PBANKA_0210000	-0.229925	0.0565037	VPS51	vacuolar protein sorting-associated protein 51, putative
PBANKA_1323300	0.2003	0.0566219	N/A	pyridoxal 5'-phosphate synthase, putative
PBANKA_1231400	-0.23421	0.0566606	MB2	sporozoite surface antigen MB2, putative
PBANKA_1423900	0.44611	0.0567016	N/A	translation initiation factor SUI1, putative
PBANKA_0101600	-0.198511	0.0568561	JmjC2	JmjC domain-containing protein 2, putative
PBANKA_0507200	-0.258493	0.0572196	N/A	conserved Plasmodium protein, unknown function
PBANKA_0404200	0.200499	0.0572707	N/A	ubiquitin-conjugating enzyme MMS2, putative
PBANKA_1234300	-0.181694	0.0573778	CCR4-1	CCR4 domain-containing protein 1, putative
PBANKA_0111600	-0.345654	0.0575238	ROP14	rhoptry protein ROP14, putative
PBANKA_0309600	0.298295	0.057595	N/A	SRR1-like protein
PBANKA_0416900	0.357078	0.0577209	N/A	prefoldin subunit 4, putative
PBANKA_1209000	0.307858	0.058294	eIF2beta	eukaryotic translation initiation factor 2 subunit beta, putative
PBANKA_1216500	0.269589	0.0583381	CYP19A	peptidyl-prolyl cis-trans isomerase, putative
PBANKA_0913600	0.286399	0.0583603	N/A	conserved Plasmodium protein, unknown function
PBANKA_0820900	-0.118603	0.0583857	ELO-A	elongation of fatty acids protein, putative
PBANKA_1205100	0.283093	0.0585419	N/A	PPPDE peptidase, putative
PBANKA_0522100	0.166243	0.0587501	N/A	conserved Plasmodium protein, unknown function
PBANKA_1420900	-0.291764	0.0587793	DHHC4	palmitoyltransferase DHHC4, putative
PBANKA_1134000	-0.265373	0.058917	UTP21	U3 small nucleolar RNA-associated protein 21, putative
PBANKA_1319700	0.335314	0.0589767	ApiAP2	AP2 domain transcription factor AP2-HC, putative
PBANKA_0211100	-0.178284	0.0594314	VPS53	vacuolar protein sorting-associated protein 53, putative
PBANKA_0607000	0.253096	0.0594691	N/A	conserved Plasmodium protein, unknown function
PBANKA_0934000	-0.2824	0.0600457	N/A	conserved Plasmodium protein, unknown function
PBANKA_0313100	-0.272739	0.0601978	VPS45	vacuolar protein sorting-associated protein 45, putative
PBANKA_1418600	-0.0672644	0.0605225	N/A	conserved protein, unknown function
PBANKA_1016400	-0.208997	0.0605422	MFS5	major facilitator superfamily domain-containing protein, putative
PBANKA_1319800	0.250123	0.0608977	SHMT	serine hydroxymethyltransferase, putative
PBANKA_1237900	0.389793	0.0609065	QCR2	mitochondrial-processing peptidase subunit alpha, putative
PBANKA_0905100	-0.229865	0.0611375	N/A	ATP-dependent (S)-NAD(P)H-hydrate dehydratase, putative
PBANKA_1133500	-0.271301	0.0611376	GluRS	glutamate--tRNA ligase
PBANKA_1324800	0.162861	0.0616772	N/A	conserved Plasmodium protein, unknown function
PBANKA_1145900	0.548697	0.0617647	MAHRP1b	membrane associated histidine-rich protein 1b
PBANKA_0209000	-0.379919	0.0618225	N/A	protein E140, putative
PBANKA_0717800	-0.243306	0.0619256	N/A	60S ribosomal protein L15, putative
PBANKA_1242000	-0.201103	0.0619586	USP14	ubiquitin carboxyl-terminal hydrolase 14, putative
PBANKA_1361800	0.491975	0.0619958	N/A	conserved Plasmodium protein, unknown function
PBANKA_1241100	0.380883	0.062029	WDR55	WD repeat-containing protein 55, putative
PBANKA_1005400	-0.201355	0.0620932	CINCH	protein CINCH, putative
PBANKA_0806500	0.412004	0.0621019	N/A	triosephosphate isomerase, putative
PBANKA_1323900	0.406762	0.0622404	N/A	conserved protein, unknown function
PBANKA_1116400	-0.265589	0.0622497	N/A	conserved Plasmodium protein, unknown function
PBANKA_1111900	0.522207	0.0624577	MAT1	CDK-activating kinase assembly factor MAT1, putative
PBANKA_1229200	0.352431	0.062809	N/A	60S ribosomal protein L19, putative
PBANKA_1360300	-0.280244	0.0629334	ALBA4	DNA/RNA-binding protein Alba 4, putative
PBANKA_0202700	0.140786	0.0629688	N/A	kinesin-8B
PBANKA_0110300	-0.485308	0.0631323	N/A	conserved Plasmodium protein, unknown function
PBANKA_0836000	-0.109988	0.0632962	VPS33	vacuolar protein sorting-associated protein 33, putative
PBANKA_0403700	0.242328	0.0633288	N/A	GRIP domain-containing protein, putative
PBANKA_1208300	-0.0387861	0.0637109	N/A	heptatricopeptide repeat-containing protein, putative
PBANKA_1031700	-0.0995441	0.0637513	N/A	ankyrin-repeat protein, putative
PBANKA_0621100	0.457707	0.063761	N/A	proteasome assembly chaperone 4, putative
PBANKA_0310700	0.48144	0.0637728	N/A	conserved protein, unknown function
PBANKA_1243300	0.409682	0.0638962	CYP23	peptidyl-prolyl cis-trans isomerase, putative
PBANKA_1407600	-0.296434	0.0639537	N/A	60S ribosomal protein L24, putative
PBANKA_0809300	-0.38125	0.0640645	PDF	peptide deformylase, putative
PBANKA_0511300	0.294532	0.0640781	N/A	ribosomal protein S22, mitochondrial, putative
PBANKA_1344200	0.173923	0.0642104	N/A	conserved Plasmodium protein, unknown function
PBANKA_1034000	-0.207734	0.0645151	N/A	conserved Plasmodium protein, unknown function
PBANKA_0819900	0.254483	0.0645494	NAPS	nucleosome assembly protein
PBANKA_1244500	-0.307818	0.0645639	N/A	SNARE protein, putative
PBANKA_1225100	-0.155042	0.0647638	N/A	conserved Plasmodium protein, unknown function
PBANKA_0207900	-0.582611	0.0648684	N/A	conserved Plasmodium protein, unknown function
PBANKA_1336100	0.366657	0.06488	DHOase	dihydroorotase, putative
PBANKA_0518000	-0.1831	0.0650374	RPL27	ribosomal protein L27, putative
PBANKA_0914000	-0.188626	0.0653028	N/A	WPP motif-containing protein, putative
PBANKA_1202000	0.39875	0.0654336	IMC1c	inner membrane complex protein 1c
PBANKA_0403800	0.366718	0.065486	N/A	transporter, putative
PBANKA_0107200	0.242513	0.0655952	N/A	conserved Plasmodium protein, unknown function
PBANKA_1209500	-0.257648	0.0656774	N/A	conserved Plasmodium protein, unknown function
PBANKA_1135100	0.413538	0.0657521	RPS15	40S ribosomal protein S15, putative
PBANKA_1409000	0.216338	0.065809	EMC7	ER membrane protein complex subunit 7, putative
PBANKA_1026800	0.388414	0.0659525	N/A	zinc finger protein, putative
PBANKA_0718500	0.230901	0.0661268	MAF1	repressor of RNA polymerase III transcription MAF1, putative
PBANKA_1021500	-0.486055	0.0662222	CTR2	copper transporter, putative
PBANKA_0616300	-0.396589	0.066459	N/A	conserved Plasmodium protein, unknown function
PBANKA_1355100	0.469787	0.066748	N/A	40S ribosomal protein S6, putative
PBANKA_1115900	-0.236832	0.0667599	N/A	conserved Plasmodium protein, unknown function
PBANKA_1400200	0.24583	0.0668147	N/A	PIR protein
PBANKA_0401000	-0.460806	0.0668846	PRP46	pre-mRNA-splicing factor PRP46, putative
PBANKA_1414200	0.390353	0.0668927	GCD14	tRNA (adenine(58)-N(1))-methyltransferase catalytic subunit TRM61, putative
PBANKA_0902400	0.267115	0.0669867	N/A	kinesin-X4, putative
PBANKA_0831100	-0.307966	0.0670762	N/A	zinc finger protein, putative
PBANKA_0815200	-0.276448	0.0672417	N/A	phospholipid or glycerol acyltransferase, putative
PBANKA_0702800	-0.492802	0.0672884	N/A	protein disulfide-isomerase, putative
PBANKA_1354100	-0.562888	0.0676988	RAB11b	ras-related protein Rab-11B, putative
PBANKA_1241200	-0.280922	0.0680932	N/A	conserved Plasmodium protein, unknown function
PBANKA_1451800	-0.206547	0.0683953	N/A	conserved Plasmodium protein, unknown function
PBANKA_1139100	-0.10054	0.0685372	N/A	conserved Plasmodium protein, unknown function
PBANKA_0810400	0.133468	0.0685486	POFUT2	GDP-fucose protein O-fucosyltransferase 2
PBANKA_1141100	-0.227455	0.0688507	N/A	conserved Plasmodium protein, unknown function
PBANKA_0306800	-0.516103	0.0691577	UAP56	ATP-dependent RNA helicase UAP56, putative
PBANKA_0826400	0.535445	0.0692163	N/A	zinc binding protein (Yippee), putative
PBANKA_0507900	0.357897	0.0692166	N/A	conserved Plasmodium protein, unknown function
PBANKA_1411700	0.285236	0.0693698	N/A	peptidyl-prolyl cis-trans isomerase, putative
PBANKA_1225600	0.284555	0.069822	N/A	alpha/beta hydrolase, putative
PBANKA_1453500	0.185594	0.0700237	N/A	HD superfamily phosphohydrolase protein, putative
PBANKA_0410300	-0.293653	0.070133	RPN12	26S proteasome regulatory subunit RPN12, putative
PBANKA_0941300	-0.305853	0.0703073	PTEX88	translocon component PTEX88
PBANKA_0923200	-0.260399	0.0704374	ICAP2	ATP synthase F0 subunit b-like protein, putative
PBANKA_0503900	-0.191986	0.0704881	N/A	conserved Plasmodium protein, unknown function
PBANKA_0620800	0.373927	0.0706743	N/A	conserved protein, unknown function
PBANKA_0928100	0.327626	0.070958	PGM1	phosphoglycerate mutase, putative
PBANKA_0936400	-0.361802	0.0711607	N/A	conserved protein, unknown function
PBANKA_1421300	0.252083	0.0712556	PGP	phosphoglycolate phosphatase
PBANKA_0107400	0.430624	0.0718331	OAT	ornithine aminotransferase, putative
PBANKA_0939400	0.313491	0.0719301	N/A	prefoldin, putative
PBANKA_1454300	0.226831	0.0719558	VPS16	vacuolar protein sorting-associated protein 16, putative
PBANKA_1116800	-0.267663	0.0719773	N/A	BFR1 domain-containing protein, putative
PBANKA_1462300	-0.0668549	0.0725015	N/A	conserved Plasmodium protein, unknown function
PBANKA_0816900	-0.319641	0.0726423	N/A	conserved Plasmodium protein, unknown function
PBANKA_0307500	-1.06085	0.0726651	CERLI1	protein CERLI1, putative
PBANKA_1456500	-0.181574	0.0728277	N/A	zinc finger protein, putative
PBANKA_0805500	0.334579	0.0731353	N/A	conserved Plasmodium protein, unknown function
PBANKA_0916600	-0.126969	0.0732304	N/A	oxysterol-binding protein, putative
PBANKA_0700800	0.179506	0.0735557	N/A	Plasmodium exported protein (PHIST), unknown function
PBANKA_0514500	0.127905	0.0736621	RPN9	26S proteasome regulatory subunit RPN9, putative
PBANKA_0110900	-0.210136	0.0738466	NCS6	cytoplasmic tRNA 2-thiolation protein 1, putative
PBANKA_1204900	0.272056	0.0738987	N/A	conserved Plasmodium protein, unknown function
PBANKA_0702200	-0.268198	0.0739014	N/A	translation initiation factor eIF-2B subunit alpha, putative
PBANKA_1403200	0.213559	0.0740478	CYC4	cyclin, putative
PBANKA_0820800	-0.164425	0.0740617	RCC-PIP	regulator of chromosome condensation-PP1-interacting protein
PBANKA_0706200	0.161587	0.0741777	NT2	nucleoside transporter 2, putative
PBANKA_0513200	0.23931	0.0744264	N/A	WD repeat-containing protein, putative
PBANKA_1359200	0.157098	0.0746426	ALBA2	DNA/RNA-binding protein Alba 2, putative
PBANKA_1033900	-0.202414	0.0749779	N/A	40S ribosomal protein S8e, putative
PBANKA_1365200	-0.468418	0.0750775	N/A	thioredoxin-related protein, putative
PBANKA_0707500	0.210446	0.0751359	N/A	RWD domain-containing protein, putative
PBANKA_0302900	0.459947	0.0751935	N/A	MORN repeat protein, putative
PBANKA_1227300	0.216336	0.0753198	N/A	conserved Plasmodium protein, unknown function
PBANKA_0622800	-0.38941	0.075549	N/A	conserved protein, unknown function
PBANKA_0612000	-0.155026	0.075787	ClpR	ATP-dependent Clp protease proteolytic subunit, putative
PBANKA_0402300	-0.199296	0.0758599	BCKDH-E2	lipoamide acyltransferase component of branched-chain alpha-keto acid dehydrogenase complex, putative
PBANKA_0507400	0.155976	0.0759563	OMPDC	orotidine 5'-phosphate decarboxylase, putative
PBANKA_0801900	-0.39935	0.0760393	NSUN1	RNA cytosine C(5)-methyltransferase, putative
PBANKA_0616100	0.238336	0.0763517	N/A	prefoldin subunit 3, putative
PBANKA_1433500	-0.59773	0.0764576	N/A	PPPDE peptidase domain-containing protein, putative
PBANKA_1200600	-0.575299	0.0764843	N/A	Plasmodium exported protein, unknown function
PBANKA_1140500	-0.185887	0.0765419	N/A	aldehyde reductase, putative
PBANKA_0833400	-0.0985751	0.0765589	RPS6	apicoplast ribosomal protein S6, putative
PBANKA_0910000	-0.163559	0.0765599	N/A	protein KIC5, putative
PBANKA_1341900	-0.261543	0.076908	N/A	conserved Apicomplexan protein, unknown function
PBANKA_1411900	-0.499349	0.0769103	N/A	conserved Plasmodium protein, unknown function
PBANKA_1245700	-0.182457	0.0769552	N/A	conserved Plasmodium protein, unknown function
PBANKA_1032400	0.779046	0.0770395	N/A	alpha/beta hydrolase, putative
PBANKA_0818300	-0.548504	0.0775949	N/A	conserved protein, unknown function
PBANKA_1345100	-0.187309	0.0776163	N/A	conserved Plasmodium protein, unknown function
PBANKA_1008600	-0.344077	0.0776355	N/A	conserved Plasmodium protein, unknown function
PBANKA_1138000	0.243504	0.0778811	N/A	cytochrome c oxidase subunit ApiCOX24, putative
PBANKA_1346000	-0.0906962	0.0780096	POLQ	DNA polymerase theta, putative
PBANKA_0938200	0.088387	0.0783829	N/A	conserved Plasmodium protein, unknown function
PBANKA_1125700	-0.173878	0.0784759	N/A	ribosomal protein L46, mitochondrial, putative
PBANKA_0104000	0.334073	0.0788732	N/A	acylphosphatase, putative
PBANKA_0313300	-0.39499	0.078928	N/A	sugar transporter, putative
PBANKA_1445400	0.407296	0.0790072	SEC13	protein transport protein SEC13
PBANKA_1036800	-0.145577	0.0792486	MutS	DNA mismatch repair protein, putative
PBANKA_1450600	-0.281645	0.0793259	N/A	vesicle transport v-SNARE protein VTI1, putative
PBANKA_1454900	-0.158656	0.0794826	UIS8	conserved Plasmodium protein, unknown function
PBANKA_1028600	-0.131904	0.0796456	N/A	zinc finger protein, putative
PBANKA_0715100	-0.913791	0.0798033	N/A	ubiquitin, putative
PBANKA_1402800	0.179542	0.0799685	N/A	conserved Plasmodium protein, unknown function
PBANKA_0520000	-0.283147	0.0799774	N/A	pyruvate kinase 2, putative
PBANKA_0834400	-0.288641	0.0802363	QCR1	mitochondrial-processing peptidase subunit beta, putative
PBANKA_0506000	-0.602876	0.0805989	SEA1	schizont egress antigen-1
PBANKA_1354300	-0.366637	0.0812584	PiT	sodium-dependent phosphate transporter, putative
PBANKA_0910600	0.311446	0.0815015	URM1	ubiquitin-related modifier 1, putative
PBANKA_0810500	0.207455	0.0817589	ARP	apoptosis-related protein, putative
PBANKA_0712400	-0.348112	0.0820664	FCF1	rRNA-processing protein FCF1, putative
PBANKA_0304900	-0.297512	0.0823058	SERA3	serine repeat antigen 3
PBANKA_0937000	-0.275733	0.0823912	N/A	ribosomal protein L11, mitochondrial, putative
PBANKA_0707300	-0.362872	0.0830593	GCN5	histone acetyltransferase GCN5, putative
PBANKA_0721800	-0.475711	0.0831946	N/A	apical merozoite protein, putative
PBANKA_1305400	0.160524	0.0836218	N/A	conserved Plasmodium protein, unknown function
PBANKA_1104500	-0.153433	0.0841712	N/A	transmembrane protein TMEM222, putative
PBANKA_1339500	-0.0701753	0.0845707	N/A	conserved Plasmodium protein, unknown function
PBANKA_1424800	0.363079	0.0847743	SNRPC	U1 small nuclear ribonucleoprotein C, putative
PBANKA_1138100	0.286924	0.0848588	14-3-3II	14-3-3 protein, putative
PBANKA_1221800	0.253227	0.0851843	N/A	conserved Plasmodium protein, unknown function
PBANKA_0811600	-0.35293	0.0854306	N/A	selenide water dikinase, putative
PBANKA_0513500	0.203248	0.0855577	N/A	conserved Plasmodium protein, unknown function
PBANKA_0622300	-0.23511	0.0859496	N/A	kelch domain-containing protein, putative
PBANKA_0709800	-0.0314327	0.0860796	N/A	conserved Plasmodium protein, unknown function
PBANKA_1127500	-0.240354	0.0861098	GATB	glutamyl-tRNA(Gln) amidotransferase subunit B, putative
PBANKA_1316800	0.0875645	0.0861257	N/A	dynactin subunit 4, putative
PBANKA_1406800	0.34979	0.0865247	RPS27	40S ribosomal protein S27, putative
PBANKA_1136000	-0.406165	0.0867423	N/A	ADP-ribosylation factor, putative
PBANKA_0105100	0.216803	0.0868611	N/A	conserved Plasmodium protein, unknown function
PBANKA_1021800	-0.0797542	0.0869474	TIM8	mitochondrial import inner membrane translocase subunit TIM8, putative
PBANKA_0718300	-0.4824	0.0871081	MCM9	DNA helicase MCM9, putative
PBANKA_0901200	0.290127	0.0872586	PEX22	peroxisome assembly protein 22, putative
PBANKA_0208200	-0.4649	0.0876763	N/A	conserved Plasmodium protein, unknown function
PBANKA_0201900	0.241847	0.0877616	N/A	mitochondrial distribution and morphology protein, putative
PBANKA_0402800	-0.438536	0.0878738	EHD	EH domain-containing protein, putative
PBANKA_0713000	-1.04749	0.0881622	N/A	respiratory chain complex 3 associated protein 3, putative
PBANKA_1029300	-0.473851	0.0883945	N/A	30S ribosomal protein S9, putative
PBANKA_0413900	-0.188849	0.0884266	N/A	ribosomal protein L27, mitochondrial, putative
PBANKA_1214300	0.338363	0.0884867	ENO	enolase, putative
PBANKA_0933900	0.333209	0.0885103	GLO1	glyoxalase I, putative
PBANKA_0108800	-0.367283	0.0885397	H3	histone H3, putative
PBANKA_0201300	-0.499652	0.0891739	N/A	lysophospholipase, putative
PBANKA_1422400	-0.507981	0.0893322	N/A	importin subunit beta, putative
PBANKA_1124300	-0.457323	0.0893911	N/A	conserved Plasmodium protein, unknown function
PBANKA_1137900	0.347799	0.0893918	PCNA1	proliferating cell nuclear antigen 1, putative
PBANKA_1004400	0.505772	0.0895172	N/A	ribosomal protein L25, putative
PBANKA_0519600	0.23685	0.0895782	N/A	conserved protein, unknown function
PBANKA_1137500	0.174313	0.0897701	ADF2	actin-depolymerizing factor 2
PBANKA_0508500	0.308083	0.090557	N/A	ATP synthase-associated protein, putative
PBANKA_0934100	-0.17914	0.0908016	N/A	GTP-binding protein, putative
PBANKA_1314600	0.217135	0.0908421	N/A	acetyl-CoA acetyltransferase, putative
PBANKA_1142400	0.3887	0.0910897	N/A	nucleoside diphosphate kinase b, putative
PBANKA_1122800	0.276938	0.0910972	N/A	ribonuclease H2 subunit A, putative
PBANKA_0401500	-0.312311	0.0911337	N/A	exportin-1, putative
PBANKA_1211200	0.138708	0.091204	N/A	conserved Plasmodium protein, unknown function
PBANKA_1118100	-0.348094	0.0912866	GPI1	phosphatidylinositol N-acetylglucosaminyltransferase subunit GPI1, putative
PBANKA_1005800	0.115334	0.0914347	N/A	conserved Plasmodium protein, unknown function
PBANKA_0802000	-0.53941	0.091927	N/A	conserved Plasmodium protein, unknown function
PBANKA_1459200	0.0188502	0.0925429	ALAS	delta-aminolevulinic acid synthetase
PBANKA_0612900	0.243926	0.0928671	N/A	conserved Plasmodium protein, unknown function
PBANKA_0409100	-0.325548	0.0929717	N/A	pre-mRNA splicing factor, putative
PBANKA_0934200	0.430846	0.0932717	DSK2	ubiquitin domain-containing protein DSK2, putative
PBANKA_1418400	0.317121	0.0934273	ClpS	ATP-dependent Clp protease adapter protein ClpS, putative
PBANKA_0926400	-0.292528	0.0935751	PDK1	3-phosphoinositide-dependent protein kinase 1, putative
PBANKA_1325500	0.205038	0.0939014	N/A	conserved Plasmodium protein, unknown function
PBANKA_1331900	0.21995	0.0939379	eIF4A	eukaryotic initiation factor 4a, putative
PBANKA_1112400	-0.489972	0.0939923	OPRT	orotate phosphoribosyltransferase, putative
PBANKA_0604400	-0.0966759	0.0940533	tGLO2	targeted glyoxalase II, putative
PBANKA_1225700	-0.194951	0.0944096	N/A	GTPase-activating protein, putative
PBANKA_1142900	0.387017	0.094876	SKP1	suppressor of kinetochore protein 1, putative
PBANKA_0202400	-0.309591	0.0949521	N/A	conserved Plasmodium protein, unknown function
PBANKA_1008400	0.300762	0.095224	N/A	conserved Plasmodium protein, unknown function
PBANKA_0101400	-0.345947	0.0952881	N/A	SAC3 domain-containing protein, putative
PBANKA_1459500	0.474052	0.0953258	MTIP	myosin A-tail interacting protein
PBANKA_1321300	-0.289139	0.0953351	N/A	conserved Plasmodium protein, unknown function
PBANKA_0805600	0.286307	0.095377	BUD32	EKC/KEOPS complex subunit BUD32, putative
PBANKA_1024300	-0.262288	0.0955786	DBP4	ATP-dependent RNA helicase DBP4, putative
PBANKA_0414700	-0.248089	0.09571	N/A	zinc finger protein, putative
PBANKA_1024800	0.365966	0.0958334	N/A	ATP synthase-associated protein, putative
PBANKA_0907000	0.150864	0.0960851	N/A	heptatricopeptide repeat-containing protein, putative
PBANKA_1327700	0.130766	0.0962337	N/A	conserved Plasmodium protein, unknown function
PBANKA_1114800	-0.204917	0.0963623	N/A	conserved Plasmodium protein, unknown function
PBANKA_1312400	-0.101126	0.0965949	N/A	HSP20-like chaperone, putative
PBANKA_1208000	0.284251	0.0966338	N/A	tubulin--tyrosine ligase, putative
PBANKA_1311800	-0.426086	0.0967453	UTP12	U3 small nucleolar RNA-associated protein 12, putative
PBANKA_0417500	0.194694	0.0969409	RPL32	60S ribosomal protein L32, putative
PBANKA_0314400	0.276822	0.0970668	N/A	E2F-associated phosphoprotein, putative
PBANKA_0711600	-0.0556694	0.097124	PLP5	perforin-like protein 5
PBANKA_1348100	0.30933	0.0972485	N/A	AMMECR1 domain-containing protein, putative
PBANKA_1445600	-0.424861	0.0973418	RIO1	serine/threonine protein kinase RIO1, putative
PBANKA_1316600	-0.401499	0.0974487	N/A	conserved protein, unknown function
PBANKA_1242300	0.360048	0.0975632	HIP	Hsc70-interacting protein, putative
PBANKA_1007800	-0.349746	0.097595	RRP4	exosome complex component RRP4, putative
PBANKA_1009500	0.44711	0.0978858	N/A	glutamate synthase [NADH], putative
PBANKA_0612600	0.33855	0.0979065	N/A	PP-loop family protein, putative
PBANKA_0720800	-0.434318	0.0979499	N/A	RNA-binding protein NOB1, putative
PBANKA_1362500	-0.230633	0.0981497	N/A	peptidase, putative
PBANKA_0518400	-0.254283	0.09837	IF3b	translation initiation factor IF-3, putative
PBANKA_0812300	-0.168018	0.0984486	N/A	conserved Plasmodium protein, unknown function
PBANKA_1101700	-0.237242	0.0985522	N/A	trafficking protein particle complex subunit 13, putative
PBANKA_1307500	-0.0957032	0.0987178	N/A	gamma-tubulin complex component, putative
PBANKA_0414600	0.272852	0.0988227	N/A	40S ribosomal protein S15A, putative
PBANKA_0811700	-0.543096	0.0988281	N/A	SNARE protein, putative
PBANKA_1355400	0.27712	0.0989379	N/A	tetratricopeptide repeat protein, putative
PBANKA_1322100	-0.312298	0.0989936	ADCL	aminodeoxychorismate lyase, putative
PBANKA_1436700	-0.224344	0.0995984	N/A	heptatricopeptide repeat-containing protein, putative
PBANKA_0307000	0.298627	0.0996618	N/A	60S ribosomal protein L37ae, putative
PBANKA_1142500	-0.235937	0.099663	N/A	signal recognition particle receptor subunit alpha, putative
PBANKA_0600900	0.241013	0.0999352	N/A	conserved protein, unknown function
PBANKA_1328000	-0.179477	0.100044	UIS2	serine/threonine protein phosphatase UIS2
PBANKA_1244600	-0.289646	0.10009	PPT	phosphoenolpyruvate/phosphate translocator
PBANKA_0903400	-0.685087	0.100104	N/A	TMEM65 domain-containing protein, putative
PBANKA_1107800	0.160382	0.100371	N/A	longevity-assurance (LAG1) protein, putative
PBANKA_1418900	0.321956	0.100508	Rab11a	ras-related protein Rab-11A
PBANKA_0941600	-0.660031	0.100814	N/A	conserved Plasmodium protein, unknown function
PBANKA_0412300	-0.313632	0.100963	N/A	conserved protein, unknown function
PBANKA_1010200	-0.182953	0.100965	METAP2	methionine aminopeptidase 2, putative
PBANKA_1113600	0.446037	0.1011	N/A	conserved protein, unknown function
PBANKA_1414300	0.200319	0.101189	MYB1	transcription factor MYB1, putative
PBANKA_0829700	0.277689	0.101261	GK	guanylate kinase, putative
PBANKA_1216600	-0.252398	0.10134	CARL	cyclic amine resistance locus protein, putative
PBANKA_1223500	-0.234198	0.1016	PSH3	DNA helicase PSH3, putative
PBANKA_1014600	-0.323501	0.102226	PTPA	serine/threonine protein phosphatase 2A activator, putative
PBANKA_1350900	-0.415978	0.102412	PK6	protein kinase 6
PBANKA_0314000	-0.638148	0.102437	AP2S	AP-2 complex subunit sigma, putative
PBANKA_0105500	0.321042	0.102498	GLP2	glutaredoxin-like protein
PBANKA_0920300	-0.0944631	0.102669	N/A	conserved Plasmodium protein, unknown function
PBANKA_0208300	-0.277978	0.102705	NPT1	novel putative transporter 1
PBANKA_0402900	-0.247345	0.102771	N/A	conserved Plasmodium protein, unknown function
PBANKA_1002200	-0.0550244	0.102921	P36p	6-cysteine protein P52
PBANKA_1102000	-0.245553	0.102938	MPV17	protein Mpv17, putative
PBANKA_1320900	0.376056	0.103269	TRX1	thioredoxin 1, putative
PBANKA_1145700	-0.162961	0.103457	N/A	U2 small nuclear ribonucleoprotein A', putative
PBANKA_0316300	-0.337936	0.10349	N/A	fam-b protein
PBANKA_1222600	-0.207165	0.10349	N/A	AP-3 complex subunit delta, putative
PBANKA_0621000	0.326079	0.103607	N/A	dynactin subunit 5, putative
PBANKA_0913300	0.103421	0.103661	N/A	regulator of chromosome condensation, putative
PBANKA_1436800	-0.261133	0.103907	N/A	protein TSSC1, putative
PBANKA_1341600	-0.315149	0.104235	N/A	translation initiation factor eIF-2B subunit gamma, putative
PBANKA_1035300	0.258593	0.104381	RlmN	radical SAM protein, putative
PBANKA_1439800	-0.441378	0.105482	SF3B6	splicing factor 3B subunit 6, putative
PBANKA_1445100	0.416599	0.105685	ClpQ	ATP-dependent protease subunit ClpQ, putative
PBANKA_0605500	0.163189	0.105862	N/A	conserved Plasmodium protein, unknown function
PBANKA_0604600	0.528823	0.106136	N/A	conserved protein, unknown function
PBANKA_1431900	-0.115002	0.106172	N/A	glycerol-3-phosphate dehydrogenase [NAD(+)], putative
PBANKA_1023900	0.279342	0.106357	GST	glutathione S-transferase, putative
PBANKA_1325900	0.196911	0.106379	N/A	conserved protein, unknown function
PBANKA_0803300	-0.110565	0.106797	N/A	RNA helicase, putative
PBANKA_0928400	-0.101821	0.108353	N/A	conserved Plasmodium protein, unknown function
PBANKA_1348600	-0.171142	0.108506	N/A	conserved Plasmodium protein, unknown function
PBANKA_0937500	0.169444	0.108916	N/A	conserved Plasmodium protein, unknown function
PBANKA_0214200	0.229552	0.10893	N/A	tRNA pseudouridine synthase D, putative
PBANKA_0935900	-0.351788	0.10906	N/A	conserved Plasmodium protein, unknown function
PBANKA_1457800	0.27424	0.109283	ARFGAP1	ADP-ribosylation factor GTPase-activating protein 1, putative
PBANKA_1110100	-0.261045	0.109414	N/A	topoisomerase I, putative
PBANKA_0801400	0.226848	0.109613	N/A	conserved protein, unknown function
PBANKA_0401700	-0.338397	0.109705	N/A	CLP1 P-loop domain-containing protein, putative
PBANKA_1417800	0.523998	0.109751	TRM1	tRNA (guanine(26)-N(2))-dimethyltransferase, putative
PBANKA_0608900	0.103924	0.109853	N/A	general transcription factor 3C polypeptide 5, putative
PBANKA_1125300	0.106966	0.109919	CEP135	centrosomal protein CEP135, putative
PBANKA_0622900	-0.296764	0.110226	N/A	conserved Plasmodium protein, unknown function
PBANKA_0711500	-0.0637346	0.110238	N/A	conserved Plasmodium protein, unknown function
PBANKA_1301600	0.240095	0.110947	VMP1	vacuole membrane protein 1, putative
PBANKA_1458000	-0.263059	0.111028	N/A	translation machinery-associated protein 46, putative
PBANKA_0414300	-0.332325	0.111151	NUF2	kinetochore protein NUF2, putative
PBANKA_1360500	-0.254453	0.111216	ECT	ethanolamine-phosphate cytidylyltransferase
PBANKA_1457300	0.228469	0.111219	N/A	glucose inhibited division protein a homologue, putative
PBANKA_0213500	-0.339362	0.111416	N/A	ribosome biogenesis protein BRX1, putative
PBANKA_1219300	0.473614	0.111563	HSP110c	heat shock protein 110, putative
PBANKA_1143300	-0.108485	0.111925	N/A	conserved Plasmodium protein, unknown function
PBANKA_1310400	-0.253523	0.111942	CEN2	centrin-2, putative
PBANKA_0830800	-0.148315	0.112265	N/A	heptatricopeptide repeat-containing protein, putative
PBANKA_0801500	0.234836	0.112313	N/A	conserved Plasmodium protein, unknown function
PBANKA_1441900	0.563737	0.112375	DH60	DNA helicase 60, putative
PBANKA_0516000	0.111594	0.113053	N/A	conserved Plasmodium protein, unknown function
PBANKA_1426300	-0.395725	0.113438	EMC1	ER membrane protein complex subunit 1, putative
PBANKA_1362600	-0.268978	0.113471	N/A	GPN-loop GTPase, putative
PBANKA_0806300	0.0840745	0.113558	ATPase7	P4-type ATPase ATP7, putative
PBANKA_0932300	0.313543	0.113662	ApiAP2	AP2 domain transcription factor, putative
PBANKA_1026200	0.445851	0.114235	GDH1	NADP-specific glutamate dehydrogenase, putative
PBANKA_0317001	-0.0470161	0.114488	N/A	PIR protein
PBANKA_1331200	-0.206998	0.114795	N/A	rab GTPase activator, putative
PBANKA_1006100	-0.243695	0.114998	FEN1	flap endonuclease 1, putative
PBANKA_1116300	-0.220931	0.115148	MQO	malate:quinone oxidoreductase, putative
PBANKA_1126500	-0.247418	0.115154	ACAS	acetyl-CoA synthetase, putative
PBANKA_0522800	0.421956	0.11543	RPS19	40S ribosomal protein S19, putative
PBANKA_0913800	-0.282773	0.115483	RPA2	DNA-directed RNA polymerase I subunit RPA2, putative
PBANKA_0621600	-0.0448029	0.11555	N/A	conserved Plasmodium protein, unknown function
PBANKA_1355700	-0.114332	0.115575	MyoA	myosin A
PBANKA_0211800	0.0590366	0.115662	N/A	conserved Plasmodium protein, unknown function
PBANKA_1242800	-0.26797	0.116296	EIF3E	eukaryotic translation initiation factor 3 subunit E, putative
PBANKA_0722600	0.368545	0.116344	N/A	fam-b protein
PBANKA_0516900	-0.3183	0.116368	AdoMetDC/ODC	S-adenosylmethionine decarboxylase/ornithine decarboxylase, putative
PBANKA_1028900	-0.100143	0.116686	DPH1	diphthamide biosynthesis protein 1, putative
PBANKA_0833500	-0.0372222	0.117076	N/A	conserved Plasmodium protein, unknown function
PBANKA_0401100	-0.0783684	0.117117	SRPK1	serine/threonine protein kinase, putative
PBANKA_1236100	-0.101373	0.117153	N/A	ribosomal large subunit pseudouridylate synthase, putative
PBANKA_1206700	-0.311931	0.117158	N/A	protein GPR89, putative
PBANKA_0308400	-0.208348	0.117362	ALG14	UDP-N-acetylglucosamine transferase subunit ALG14, putative
PBANKA_0203000	0.281927	0.117575	CAF1C	chromatin assembly factor 1 subunit C, putative
PBANKA_1117700	-0.333486	0.117759	MDH	malate dehydrogenase, putative
PBANKA_1334300	0.231629	0.117858	EXP2	exported protein 2
PBANKA_1437200	0.289956	0.118072	N/A	conserved Plasmodium protein, unknown function
PBANKA_0941500	0.401513	0.118374	RPS4	40S ribosomal protein S4, putative
PBANKA_0714100	-0.395034	0.118591	TRAPPC2L	trafficking protein particle complex subunit 2-like protein, putative
PBANKA_1034100	0.318534	0.118595	FANCJ	FANCJ-like helicase, putative
PBANKA_1219700	-0.460157	0.118758	GLP3	glutaredoxin-like protein
PBANKA_1113500	0.189898	0.119088	RAB1a	ras-related protein Rab-1A, putative
PBANKA_0611400	-0.377121	0.119088	PANK2	pantothenate kinase 2, putative
PBANKA_1363100	-0.522068	0.119124	N/A	conserved protein, unknown function
PBANKA_1422000	-0.138805	0.119241	N/A	conserved protein, unknown function
PBANKA_1113000	-0.292063	0.119276	PNP	purine nucleoside phosphorylase, putative
PBANKA_0835100	-0.437132	0.119285	N/A	ATP synthase-associated protein, putative
PBANKA_0816400	0.419313	0.119787	PFK9	ATP-dependent 6-phosphofructokinase, putative
PBANKA_0833700	0.201065	0.119901	N/A	conserved Plasmodium protein, unknown function
PBANKA_1011700	0.244205	0.12091	N/A	conserved Plasmodium protein, unknown function
PBANKA_0817300	-0.180677	0.120954	N/A	conserved Plasmodium protein, unknown function
PBANKA_1204000	-0.0356441	0.121195	N/A	conserved Plasmodium protein, unknown function
PBANKA_1357700	0.260472	0.121348	ATCase	aspartate carbamoyltransferase, putative
PBANKA_1036600	-0.302298	0.121455	N/A	ribonucleoside-diphosphate reductase small chain, putative
PBANKA_1020600	0.290196	0.121495	ARP4	actin-related protein ARP4, putative
PBANKA_1430500	0.193045	0.121522	N/A	conserved protein, unknown function
PBANKA_1237800	-0.230226	0.122089	MDR1	multidrug resistance protein 1, putative
PBANKA_1019300	0.18609	0.122136	N/A	enoyl-CoA hydratase, putative
PBANKA_0613300	-0.237676	0.122666	N/A	LITAF-like zinc finger protein, putative
PBANKA_0829500	-0.077435	0.123464	N/A	conserved Plasmodium protein, unknown function
PBANKA_0905600	0.348978	0.123644	N/A	translation initiation factor eIF-1A, putative
PBANKA_0817800	-0.0171804	0.123858	N/A	conserved Plasmodium protein, unknown function
PBANKA_1455700	0.443518	0.123889	N/A	conserved Plasmodium protein, unknown function
PBANKA_0929800	0.114319	0.123999	N/A	insulinase, putative
PBANKA_1351600	-0.254685	0.124008	N/A	conserved Plasmodium protein, unknown function
PBANKA_1010100	-0.302328	0.124494	TIM17	mitochondrial import inner membrane translocase subunit TIM17, putative
PBANKA_1132000	-0.154624	0.12501	NIF3	NLI interacting factor-like phosphatase
PBANKA_0213600	-0.266374	0.125345	MT-A70	N6-adenosine-methyltransferase MT-A70, putative
PBANKA_0405000	0.339194	0.125461	N/A	ATP synthase-associated protein, putative
PBANKA_1004000	0.288336	0.125943	cGLO2	cytosolic glyoxalase II, putative
PBANKA_0921400	-0.226327	0.126006	N/A	protein phosphatase, putative
PBANKA_1358800	-0.253019	0.126208	SPC25	kinetochore protein SPC25, putative
PBANKA_1121400	0.339206	0.12637	N/A	RNA methyltransferase, putative
PBANKA_1019100	-0.224776	0.126632	N/A	DEAD/DEAH box helicase, putative
PBANKA_1321200	-0.232337	0.126641	VPS4	vacuolar protein sorting-associated protein 4, putative
PBANKA_0810800	-0.450651	0.127091	N/A	conserved protein, unknown function
PBANKA_0615000	0.273383	0.127184	N/A	transcription initiation factor IIE subunit alpha, putative
PBANKA_0807400	0.296721	0.127536	N/A	26S proteasome non-ATPase regulatory subunit 9, putative
PBANKA_1443200	-0.145369	0.128171	N/A	RNA pseudouridylate synthase, putative
PBANKA_1209100	0.230233	0.128415	N/A	dolichyl-phosphate-mannose--protein mannosyltransferase, putative
PBANKA_0924300	0.299241	0.128613	ERO1	endoplasmic reticulum oxidoreductin, putative
PBANKA_1029800	0.274576	0.128712	NMT	glycylpeptide N-tetradecanoyltransferase, putative
PBANKA_1333100	0.10029	0.128816	N/A	protein MGET, putative
PBANKA_1220800	-0.844059	0.129006	N/A	conserved Plasmodium protein, unknown function
PBANKA_0614100	-0.596184	0.129172	N/A	transcription initiation factor IIA subunit 1, putative
PBANKA_1358300	-0.321367	0.129956	N/A	conserved Plasmodium protein, unknown function
PBANKA_0607300	0.210502	0.130062	N/A	zinc finger protein, putative
PBANKA_0902500	-0.190838	0.130092	ORP1	oocyst rupture protein 1
PBANKA_1353400	0.117621	0.130186	PSOP7	secreted ookinete protein, putative
PBANKA_0413200	-0.377576	0.130323	N/A	conserved Plasmodium protein, unknown function
PBANKA_1222700	-0.0817408	0.130995	N/A	conserved Plasmodium protein, unknown function
PBANKA_0816100	0.323835	0.13129	UBC9	SUMO-conjugating enzyme UBC9, putative
PBANKA_1128600	0.155159	0.131613	N/A	cullin-like protein, putative
PBANKA_1143200	0.174035	0.131753	N/A	conserved Plasmodium protein, unknown function
PBANKA_0513300	-0.163451	0.131833	N/A	conserved protein, unknown function
PBANKA_1032900	-0.24126	0.131901	N/A	histidine phosphatase, putative
PBANKA_0515900	-0.356064	0.132204	DCP1	mRNA-decapping enzyme subunit 1, putative
PBANKA_0608700	0.2103	0.132247	N/A	conserved Plasmodium protein, unknown function
PBANKA_1021300	-0.169929	0.132353	N/A	ribosomal protein L21, mitochondrial, putative
PBANKA_1362800	0.0471676	0.13303	N/A	conserved Plasmodium protein, unknown function
PBANKA_0604800	0.484716	0.133133	EIF3C	eukaryotic translation initiation factor 3 subunit C, putative
PBANKA_1453100	0.725297	0.133351	N/A	sphingomyelin phosphodiesterase, putative
PBANKA_0905500	-0.0237841	0.133747	N/A	conserved Plasmodium protein, unknown function
PBANKA_1221500	-0.44224	0.133758	RPL1	50S ribosomal protein L1, mitochondrial, putative
PBANKA_1338900	0.45994	0.134015	GAPM1	glideosome associated protein with multiple membrane spans 1, putative
PBANKA_1415100	-0.247205	0.134241	CCT	choline-phosphate cytidylyltransferase
PBANKA_0935300	-0.313323	0.134262	N/A	conserved Plasmodium protein, unknown function
PBANKA_1035700	0.23506	0.134269	WDR65	WD repeat-containing protein 65, putative
PBANKA_0213300	-0.325279	0.134677	AOP	1-cys peroxiredoxin, putative
PBANKA_1143700	0.30744	0.135133	PSOP2	secreted ookinete protein, putative
PBANKA_1343800	-0.636783	0.135242	Sir2A	transcriptional regulatory protein sir2a
PBANKA_1137700	0.47356	0.135313	COX2A	cytochrome c oxidase subunit 2A, putative
PBANKA_1208100	-0.0653643	0.135331	N/A	conserved Plasmodium protein, unknown function
PBANKA_0104700	0.122084	0.135353	ELO-B	elongation of fatty acids protein, putative
PBANKA_0813400	-0.305612	0.135353	N/A	alkaline phosphatase, putative
PBANKA_1019900	-0.0123049	0.135361	N/A	conserved Plasmodium protein, unknown function
PBANKA_0205900	-0.710054	0.135479	NCR1	Niemann-Pick type C1-related protein, putative
PBANKA_1215900	-0.0660309	0.135515	N/A	conserved Plasmodium protein, unknown function
PBANKA_0301200	-0.0838688	0.135539	ERCC1	ERCC1 nucleotide excision repair protein, putative
PBANKA_0302700	0.1664	0.135677	COQ5	2-methoxy-6-polyprenyl-1,4-benzoquinol methylase, mitochondrial, putative
PBANKA_1019500	-0.385047	0.135712	N/A	60S ribosomal protein L5, putative
PBANKA_0412500	-0.201081	0.135734	N/A	conserved Plasmodium protein, unknown function
PBANKA_0405500	0.181212	0.135737	N/A	60S ribosomal protein L7, putative
PBANKA_1008200	-0.299361	0.136073	PKG	cGMP-dependent protein kinase
PBANKA_1128300	0.269587	0.136391	AAT1	amino acid transporter AAT1, putative
PBANKA_0827600	-0.261439	0.13647	N/A	conserved Plasmodium protein, unknown function
PBANKA_1203400	-0.0805759	0.137302	UTP25	U3 small nucleolar RNA-associated protein 25, putative
PBANKA_1346200	0.324464	0.138038	SEC11	signal peptidase complex catalytic subunit SEC11, putative
PBANKA_0834500	0.11329	0.13805	N/A	conserved Plasmodium protein, unknown function
PBANKA_0311000	0.29292	0.13806	SEC31	protein transport protein SEC31, putative
PBANKA_1336800	0.199241	0.138102	N/A	conserved Plasmodium protein, unknown function
PBANKA_0504500	0.106163	0.138187	N/A	cytoplasmic dynein intermediate chain, putative
PBANKA_0616800	-0.208748	0.138343	ARP6	actin-related protein ARP6, putative
PBANKA_0708700	-0.0987456	0.138425	MED7	mediator of RNA polymerase II transcription subunit 7, putative
PBANKA_1450500	-0.298424	0.138495	XAB2	pre-mRNA-splicing factor SYF1, putative
PBANKA_1234700	-0.433009	0.138514	N/A	conserved protein, unknown function
PBANKA_0905700	-0.414719	0.138569	RPC40	DNA-directed RNA polymerases I and III subunit RPAC1, putative
PBANKA_0403200	-0.127223	0.138616	CSP	circumsporozoite (CS) protein
PBANKA_1331100	-0.365677	0.138738	N/A	conserved Plasmodium protein, unknown function
PBANKA_0713300	0.232718	0.138778	HINT1	histidine triad nucleotide-binding protein 1, putative
PBANKA_0609300	-0.118696	0.138785	PIGM	GPI mannosyltransferase 1, putative
PBANKA_0515350	0.0102828	0.1388	OTU	OTU-like cysteine protease, putative
PBANKA_0913100	0.108661	0.138959	N/A	RNA-binding protein, putative
PBANKA_0925500	-0.102885	0.139301	CDPK6	calcium-dependent protein kinase 6
PBANKA_1138300	0.224825	0.139829	TMCO1	transmembrane and coiled-coil domain-containing protein 1, putative
PBANKA_0817500	-0.0895222	0.140045	UFD1	ubiquitin fusion degradation protein 1, putative
PBANKA_0303500	0.555753	0.140871	PH1	PH domain-containing protein, putative
PBANKA_1340700	-0.852311	0.141021	FIS1	mitochondrial fission 1 protein, putative
PBANKA_1226900	-0.488961	0.141024	N/A	mitogen-activated protein kinase organizer 1, putative
PBANKA_0406300	0.189068	0.141271	N/A	DNA polymerase delta small subunit, putative
PBANKA_0808600	0.142949	0.141274	N/A	conserved Plasmodium protein, unknown function
PBANKA_1303600	0.256025	0.141516	N/A	leucine carboxyl methyltransferase, putative
PBANKA_1214200	-0.323738	0.141586	N/A	ribonucleoside-diphosphate reductase small chain, putative
PBANKA_1314700	0.136872	0.141593	N/A	conserved Plasmodium protein, unknown function
PBANKA_0619700	-0.29032	0.141679	RALP1	rhoptry-associated leucine zipper-like protein 1, putative
PBANKA_1231000	0.293546	0.141777	RPS11	40S ribosomal protein S11, putative
PBANKA_0710200	-0.181895	0.141939	N/A	conserved protein, unknown function
PBANKA_1318200	0.272747	0.14202	ISCU	iron-sulfur cluster assembly protein ISCU, putative
PBANKA_0214400	-0.421489	0.142491	AP2-L	AP2 domain transcription factor AP2-L
PBANKA_0306500	0.335228	0.143161	N/A	ARMT1-like domain-containing protein, putative
PBANKA_0832700	0.170141	0.143176	AKLP2	adenylate kinase-like protein 2, putative
PBANKA_1406400	-0.0960422	0.143666	N/A	tripartite motif protein, putative
PBANKA_0402600	-0.158753	0.144009	IMC1a	inner membrane complex protein 1a
PBANKA_0404400	0.170984	0.144077	QCR8	cytochrome b-c1 complex subunit 8, putative
PBANKA_1327900	0.28837	0.144118	N/A	conserved Plasmodium protein, unknown function
PBANKA_1202300	0.26187	0.144363	N/A	dynein attachment factor-domain containing protein, putative
PBANKA_1028800	-0.425037	0.144637	N/A	DnaJ protein, putative
PBANKA_1227400	0.164266	0.144706	CNA	serine/threonine protein phosphatase 2B catalytic subunit A
PBANKA_1350500	-0.388251	0.144784	PV3	parasitophorous vacuolar protein 3
PBANKA_0109500	-0.223406	0.144916	ApiAP2	AP2 domain transcription factor AP2-EXP2, putative
PBANKA_1208900	0.328419	0.145317	N/A	ankyrin-repeat protein, putative
PBANKA_0815000	0.222219	0.145498	N/A	pseudouridylate synthase, putative
PBANKA_0706000	-0.285433	0.145861	DRE2	Fe-S cluster assembly protein DRE2, putative
PBANKA_0520600	-0.131072	0.145955	ERH	enhancer of rudimentary homolog, putative
PBANKA_0406400	-0.0603035	0.146394	N/A	zinc finger protein, putative
PBANKA_0911500	0.0802257	0.146514	AEP	apical exonemal protein, putative
PBANKA_0507600	-0.049651	0.146598	N/A	HORMA domain protein, putative
PBANKA_0705300	-0.129432	0.146851	N/A	SAYSvFN domain-containing protein, putative
PBANKA_1016000	0.101412	0.146893	N/A	heme/steroid binding domain containing protein, putative
PBANKA_1348400	-0.334859	0.146927	CenH3	histone H3-like centromeric protein CSE4, putative
PBANKA_1207800	0.172278	0.147018	N/A	metalloprotease, putative
PBANKA_1345200	-0.33848	0.147463	N/A	conserved Plasmodium protein, unknown function
PBANKA_1136900	-0.0555797	0.147876	PIAS	E3 SUMO-protein ligase PIAS, putative
PBANKA_1037600	-0.250306	0.148159	RRP5	rRNA biogenesis protein RRP5, putative
PBANKA_1131300	-0.033588	0.148224	N/A	conserved Plasmodium protein, unknown function
PBANKA_0504700	-0.309314	0.149253	N/A	ribosomal silencing factor RsfS, putative
PBANKA_1101000	-0.181784	0.14942	N/A	fam-a protein
PBANKA_1131100	-0.306402	0.149649	ADSS	adenylosuccinate synthetase, putative
PBANKA_0100500	-0.24192	0.149733	N/A	PIR protein
PBANKA_0207700	0.27479	0.150377	N/A	FtsJ-like methyltransferase, putative
PBANKA_0929500	-0.21426	0.150967	MYST	histone acetyltransferase MYST, putative
PBANKA_1210800	0.291965	0.1511	HGPRT	hypoxanthine-guanine phosphoribosyltransferase, putative
PBANKA_0404900	-0.250624	0.151316	N/A	cytochrome c oxidase subunit 6c, putative
PBANKA_1420800	0.306426	0.151416	N/A	conserved Plasmodium protein, unknown function
PBANKA_1140900	0.204069	0.151539	mtRPS17	ribosomal protein S17, mitochondrial, putative
PBANKA_0109100	0.318271	0.151634	TK	transketolase, putative
PBANKA_0911900	-0.472383	0.152725	AIP	armadillo-interacting protein AIP, putative
PBANKA_1130600	-0.0435879	0.152806	N/A	conserved Plasmodium protein, unknown function
PBANKA_1201700	0.306816	0.153042	ARD1	N-terminal acetyltransferase A complex catalytic subunit ARD1, putative
PBANKA_0209500	0.15672	0.153902	PSH1	ATP-dependent DNA/RNA helicase PSH1, putative
PBANKA_0513800	-0.285448	0.154595	HPR2	heptatricopeptide repeat and RAP domain-containing protein, putative
PBANKA_0306300	0.277037	0.154627	MTR3	exosome complex component MTR3, putative
PBANKA_1319000	-0.0818575	0.154921	N/A	conserved protein, unknown function
PBANKA_1143500	0.234158	0.154947	N/A	ribosome biogenesis protein MRT4, putative
PBANKA_1018300	0.0256704	0.154948	N/A	dynein intermediate chain, putative
PBANKA_0522500	-0.256316	0.155536	N/A	transmembrane emp24 domain-containing protein, putative
PBANKA_1331700	-0.122692	0.156028	N/A	zinc finger protein, putative
PBANKA_1444100	0.439867	0.156525	CCT3	T-complex protein 1 subunit gamma, putative
PBANKA_1424400	0.176081	0.156554	N/A	CS domain protein, putative
PBANKA_0820300	-0.250072	0.156767	PDI-Trans	protein disulfide-isomerase PDI-Trans
PBANKA_1031900	0.294242	0.1568	eIF2gamma	eukaryotic translation initiation factor 2 subunit gamma, putative
PBANKA_1347300	-0.315339	0.156845	N/A	SAM-dependent RNA methyltransferase, putative
PBANKA_0932200	0.269207	0.157116	N/A	peptidyl-prolyl cis-trans isomerase, putative
PBANKA_0716400	-0.0720701	0.157736	N/A	conserved Plasmodium protein, unknown function
PBANKA_0825900	0.131404	0.157823	N/A	conserved Plasmodium protein, unknown function
PBANKA_0103800	0.344385	0.157955	N/A	50S ribosomal protein L24, putative
PBANKA_0929900	0.456246	0.158365	N/A	heat shock protein 90, putative
PBANKA_1453700	-0.369767	0.158501	ApiAP2	AP2 domain transcription factor, putative
PBANKA_0410900	-0.199299	0.159305	N/A	conserved protein, unknown function
PBANKA_0411000	0.276428	0.159314	N/A	YGGT family protein, putative
PBANKA_0300600	0.523436	0.159392	N/A	Plasmodium exported protein, unknown function
PBANKA_1316000	-0.0810343	0.159686	DER1-1	DER1-like protein, putative
PBANKA_1457900	-0.18412	0.15982	N/A	conserved protein, unknown function
PBANKA_1430700	-0.221257	0.159884	N/A	conserved protein, unknown function
PBANKA_0906300	-0.272106	0.160089	N/A	methyltransferase, putative
PBANKA_0807300	-0.21095	0.160136	N/A	conserved protein, unknown function
PBANKA_1106700	0.292167	0.160525	RPL4	60S ribosomal protein L4, putative
PBANKA_0107100	-0.25579	0.160624	N/A	proteasome subunit alpha type-2, putative
PBANKA_0111500	-0.23388	0.160669	N/A	conserved Plasmodium protein, unknown function
PBANKA_1122200	-0.378411	0.16088	N/A	EGF-like membrane protein, putative
PBANKA_0826300	-0.133433	0.161005	TLP2	thioredoxin-like protein 2, putative
PBANKA_1332500	0.277736	0.16101	PNO1	pre-rRNA-processing protein PNO1, putative
PBANKA_1317100	-0.0576984	0.16107	N/A	gamma-tubulin complex component, putative
PBANKA_1339900	-0.220144	0.161993	N/A	SNARE protein, putative
PBANKA_1014800	0.238886	0.162003	WRN	ADP-dependent DNA helicase RecQ, putative
PBANKA_0918100	0.316692	0.162046	RPL38	60S ribosomal protein L38, putative
PBANKA_1437700	0.0429989	0.162159	N/A	conserved Plasmodium protein, unknown function
PBANKA_1029200	-0.39083	0.162634	SufC	iron-sulfur cluster assembly protein SufC
PBANKA_1365600	-0.155585	0.162723	N/A	fam-a protein
PBANKA_1402900	0.178257	0.162892	N/A	PUB domain-containing protein, putative
PBANKA_0303700	0.317776	0.162952	RAD2	DNA repair protein RAD2, putative
PBANKA_1322900	0.085059	0.16303	N/A	OPA3-like protein, putative
PBANKA_0712100	-0.239048	0.163165	N/A	DNA helicase, putative
PBANKA_0901400	0.320102	0.163194	N/A	ATP synthase subunit delta, mitochondrial, putative
PBANKA_1017700	-0.477146	0.163668	QCR6	cytochrome b-c1 complex subunit 6, putative
PBANKA_0905800	-0.353566	0.163692	N/A	DnaJ protein, putative
PBANKA_0103000	0.227385	0.163785	N/A	ribosomal protein L41, mitochondrial, putative
PBANKA_0403500	-0.464519	0.163823	EF-Ts	elongation factor (EF-TS), putative
PBANKA_1433600	-0.40213	0.163937	TRAMP	thrombospondin-related apical membrane protein
PBANKA_0704000	0.178108	0.164241	N/A	SNARE protein, putative
PBANKA_0810100	-0.204806	0.164503	N/A	conserved Plasmodium protein, unknown function
PBANKA_1214000	0.376521	0.164727	HSP60	heat shock protein 60, putative
PBANKA_0518600	0.0286201	0.164919	N/A	conserved protein, unknown function
PBANKA_1362900	0.28076	0.165525	KRS1	lysine--tRNA ligase, putative
PBANKA_1350200	0.192374	0.165703	N/A	conserved Plasmodium protein, unknown function
PBANKA_1359000	0.169598	0.166143	SEC61A	protein transport protein SEC61 subunit alpha, putative
PBANKA_1438000	-0.326617	0.166256	PKAr	cAMP-dependent protein kinase regulatory subunit, putative
PBANKA_0618600	-0.570319	0.166321	N/A	conserved protein, unknown function
PBANKA_1201100	-0.130829	0.166474	N/A	conserved Plasmodium protein, unknown function
PBANKA_1441000	0.0941366	0.166954	HAD3	haloacid dehalogenase-like hydrolase, putative
PBANKA_0831900	-0.237019	0.167061	N/A	nucleolar protein Nop52, putative
PBANKA_1219400	-0.143138	0.167259	SCO1	protein SCO1, putative
PBANKA_0702000	0.652834	0.167325	N/A	conserved protein, unknown function
PBANKA_1421600	0.384022	0.167369	N/A	calcium/calmodulin-dependent protein kinase, putative
PBANKA_1415800	-0.176443	0.167695	N/A	RNA-binding protein, putative
PBANKA_0106200	0.0423899	0.16816	SAS6	spindle assembly abnormal protein 6
PBANKA_0711700	-0.0888784	0.168478	N/A	BRIX domain, putative
PBANKA_0722000	-0.123901	0.168582	N/A	phosphatidylinositol 4-kinase, putative
PBANKA_1201900	0.274892	0.168607	N/A	40S ribosomal protein S20e, putative
PBANKA_1428500	-0.258023	0.169306	N/A	glycerol-3-phosphate 1-O-acyltransferase, putative
PBANKA_0112000	-0.113383	0.16942	N/A	syntaxin-binding protein, putative
PBANKA_1018100	0.190021	0.169463	ABCG2	ABC transporter G family member 2
PBANKA_0610400	-0.367927	0.169587	ATP4	non-SERCA-type Ca2+ -transporting P-ATPase, putative
PBANKA_0921600	0.377731	0.169915	SR-MG	alternative splicing factor SR-MG
PBANKA_1440300	-0.122824	0.170081	N/A	rRNA-processing protein, putative
PBANKA_0603600	0.274065	0.1704	N/A	conserved protein, unknown function
PBANKA_1022400	0.0550328	0.170607	N/A	dynein light chain, putative
PBANKA_0512500	0.335884	0.170675	N/A	ribosome biogenesis protein RPF2, putative
PBANKA_1004800	0.139806	0.171029	PTH2	peptidyl-tRNA hydrolase 2, putative
PBANKA_1318700	0.0637064	0.171346	PPM3	protein phosphatase PPM3
PBANKA_0506100	-0.442851	0.171594	N/A	PHAX domain-containing protein, putative
PBANKA_0411800	-0.227843	0.171769	N/A	vesicle transport v-SNARE protein, putative
PBANKA_0909300	-0.265971	0.172044	N/A	adrenodoxin reductase, putative
PBANKA_1343000	0.223998	0.172161	N/A	ribose-phosphate pyrophosphokinase, putative
PBANKA_1214700	0.216262	0.172293	N/A	conserved Plasmodium protein, unknown function
PBANKA_0810900	0.617955	0.172515	N/A	FHA domain protein, putative
PBANKA_1324900	0.274796	0.172782	IMP3	U3 small nucleolar ribonucleoprotein protein IMP3, putative
PBANKA_0937200	-0.387132	0.172999	N/A	RNA-binding protein, putative
PBANKA_1212300	-0.161914	0.173014	N/A	translation initiation factor eIF-2B subunit delta, putative
PBANKA_1364100	-0.2178	0.173439	N/A	conserved Plasmodium protein, unknown function
PBANKA_1001600	-0.196413	0.174498	SET8	SET domain protein, putative
PBANKA_0600051	0.00124296	0.174688	N/A	PIR protein
PBANKA_0209400	0.00124296	0.174688	PSTK	L-seryl-tRNA(Sec) kinase, putative
PBANKA_0301000	0.00124296	0.174688	ROPE	repetitive organellar protein, putative
PBANKA_0508300	0.00124296	0.174688	N/A	conserved Plasmodium protein, unknown function
PBANKA_0523000	0.00124296	0.174688	N/A	conserved Plasmodium protein, unknown function
PBANKA_0603100	0.00124296	0.174688	N/A	conserved Plasmodium protein, unknown function
PBANKA_0719700	0.00124296	0.174688	N/A	conserved Plasmodium protein, unknown function
PBANKA_0905300	0.00124296	0.174688	N/A	conserved Plasmodium protein, unknown function
PBANKA_0915900	0.00124296	0.174688	N/A	amino acid transporter, putative
PBANKA_1012600	0.00124296	0.174688	N/A	conserved Plasmodium protein, unknown function
PBANKA_1111500	0.00124296	0.174688	N/A	conserved Plasmodium protein, unknown function
PBANKA_1418000	0.00124296	0.174688	N/A	conserved protein, unknown function
PBANKA_0208400	0.153836	0.174709	MFR2	major facilitator superfamily-related transporter, putative
PBANKA_1455300	-0.176553	0.174855	N/A	tetratricopeptide repeat protein, putative
PBANKA_1220900	0.478157	0.17504	N/A	conserved protein, unknown function
PBANKA_1410800	0.267683	0.175432	N/A	ribosomal protein S35, mitochondrial, putative
PBANKA_0706600	0.0463845	0.175997	N/A	conserved Plasmodium protein, unknown function
PBANKA_0940400	-0.0632266	0.176392	N/A	conserved Plasmodium protein, unknown function
PBANKA_1127700	0.213245	0.176555	NAPRT	nicotinate phosphoribosyltransferase, putative
PBANKA_1338800	-0.329837	0.176669	N/A	conserved protein, unknown function
PBANKA_1233500	0.354487	0.177506	PUF1	mRNA-binding protein PUF1
PBANKA_1434500	0.207246	0.177781	N/A	WD repeat-containing protein, putative
PBANKA_1027100	0.160711	0.178022	N/A	conserved Plasmodium protein, unknown function
PBANKA_1220600	-0.143098	0.178373	N/A	conserved Plasmodium protein, unknown function
PBANKA_0211400	-0.145072	0.17841	DNMT	DNA (cytosine-5)-methyltransferase, putative
PBANKA_0306000	-0.113265	0.179239	P230p	6-cysteine protein P230p
PBANKA_1324600	-0.364528	0.179281	N/A	ribosomal protein S10, apicoplast, putative
PBANKA_1240900	-0.0306718	0.17956	N/A	conserved Plasmodium protein, unknown function
PBANKA_0504800	-0.136444	0.179903	N/A	conserved Plasmodium protein, unknown function
PBANKA_1354400	0.594683	0.180283	N/A	60S ribosomal protein L18, putative
PBANKA_1342700	-0.0294786	0.180405	N/A	conserved protein, unknown function
PBANKA_0304300	0.162151	0.180407	ADSL	adenylosuccinate lyase, putative
PBANKA_0708800	-0.193145	0.180462	N/A	ribosomal protein L4, mitochondrial, putative
PBANKA_0407100	-0.108028	0.180515	SF3B1	splicing factor 3B subunit 1, putative
PBANKA_0110100	-0.151494	0.180519	N/A	conserved Plasmodium protein, unknown function
PBANKA_1146741	-0.0590921	0.180951	N/A	PIR protein, pseudogene
PBANKA_1410500	-0.218936	0.181056	MCAT	malonyl CoA-acyl carrier protein transacylase, putative
PBANKA_0608300	-0.161327	0.181278	ABCB7	ABC transporter B family member 7, putative
PBANKA_1307900	0.0287466	0.181872	N/A	conserved Plasmodium protein, unknown function
PBANKA_0618900	0.170078	0.181957	N/A	rhoptry protein, putative
PBANKA_1344800	-0.158303	0.182072	N/A	conserved Plasmodium protein, unknown function
PBANKA_1305200	0.0682108	0.182087	N/A	serine/threonine protein kinase, putative
PBANKA_1328100	0.180006	0.183271	N/A	ATP synthase (C/AC39) subunit, putative
PBANKA_1415300	-0.162203	0.183952	SEC20	protein transport protein SEC20, putative
PBANKA_1413500	0.249369	0.18402	N/A	conserved protein, unknown function
PBANKA_1312200	-0.176333	0.184094	N/A	ubiquitin-protein ligase, putative
PBANKA_1313800	-0.198782	0.184323	SRP54	signal recognition particle subunit SRP54, putative
PBANKA_1235700	-0.0467193	0.184884	N/A	conserved Plasmodium protein, unknown function
PBANKA_1137200	0.353366	0.185125	SEC24A	protein transport protein Sec24A, putative
PBANKA_1319400	0.124703	0.185826	N/A	conserved Plasmodium protein, unknown function
PBANKA_1219500	0.140714	0.186174	CRT	chloroquine resistance transporter, putative
PBANKA_0402100	-0.175859	0.186577	N/A	spindle pole body protein, putative
PBANKA_0822300	-0.327117	0.186872	NifU	NifU-like scaffold protein
PBANKA_0936500	-0.336601	0.187232	RFC5	replication factor C subunit 5, putative
PBANKA_0202800	-0.0755326	0.187472	AKLP1	adenylate kinase-like protein 1, putative
PBANKA_0608000	0.0611628	0.18793	PBGD	porphobilinogen deaminase
PBANKA_0623400	-0.279632	0.1881	N/A	fam-a protein
PBANKA_1319200	-0.237188	0.188451	N/A	AP-1 complex subunit gamma, putative
PBANKA_0911600	0.188999	0.188487	N/A	ribosomal protein S9, mitochondrial, putative
PBANKA_0904700	0.379455	0.188632	N/A	60S ribosomal protein L41, putative
PBANKA_0617500	0.184919	0.188822	CSL4	exosome complex component CSL4, putative
PBANKA_0808100	-0.0126346	0.189337	B9	6-cysteine protein
PBANKA_1233000	-0.0508839	0.189551	MDM2	SWIB/MDM2 domain-containing protein, putative
PBANKA_0939900	-0.143279	0.189871	LSM4	U6 snRNA-associated Sm-like protein LSm4, putative
PBANKA_1117900	-0.153441	0.189948	N/A	trafficking protein particle complex subunit 6A, putative
PBANKA_1304100	-0.105809	0.19009	PBGS	porphobilinogen synthase, putative
PBANKA_1011300	0.25818	0.190292	SPC1	signal peptidase complex subunit SPC1, putative
PBANKA_1135900	-0.0220326	0.190299	N/A	conserved Plasmodium protein, unknown function
PBANKA_1311500	-0.46345	0.19042	N/A	conserved protein, unknown function
PBANKA_0618300	-0.0990813	0.190485	N/A	Ham1-like protein, putative
PBANKA_1127100	0.0892719	0.190639	N/A	protease, putative
PBANKA_1439400	-0.269632	0.191471	ASF1	histone chaperone ASF1, putative
PBANKA_1030000	0.401204	0.192133	DHS	deoxyhypusine synthase
PBANKA_1434000	-0.134818	0.192498	N/A	phosphate translocator, putative
PBANKA_1035000	-0.0425783	0.192745	N/A	conserved Plasmodium protein, unknown function
PBANKA_0412700	-0.224772	0.192841	N/A	zinc finger protein, putative
PBANKA_0834100	-0.0506852	0.193351	N/A	conserved Plasmodium protein, unknown function
PBANKA_0930900	-0.526119	0.19404	UCH54	ubiquitin carboxyl-terminal hydrolase UCH54, putative
PBANKA_1333500	-0.276193	0.194423	N/A	conserved Plasmodium protein, unknown function
PBANKA_0404700	0.240834	0.194575	GRX1	glutaredoxin 1, putative
PBANKA_1222100	-0.294363	0.19511	N/A	regulator of chromosome condensation, putative
PBANKA_1432700	0.13415	0.195118	SPO11	meiotic recombination protein SPO11, putative
PBANKA_1229400	-0.226027	0.195233	N/A	F-box protein FBXO6, putative
PBANKA_0106700	-0.231527	0.195307	N/A	conserved Plasmodium protein, unknown function
PBANKA_0611900	0.221908	0.195452	N/A	histidine triad protein, putative
PBANKA_1105900	0.0740092	0.195455	N/A	conserved protein, unknown function
PBANKA_1106900	-0.0370442	0.195532	PIMMS2	PIMMS2 protein
PBANKA_0604100	-0.254418	0.195548	N/A	kelch domain-containing protein, putative
PBANKA_0505600	-0.395342	0.195772	N/A	endomembrane protein 70, putative
PBANKA_1211900	0.153097	0.196385	PI-PLC	phosphoinositide-specific phospholipase C
PBANKA_0804000	0.23349	0.196522	RPL37	60S ribosomal protein L37, putative
PBANKA_1031300	-0.131859	0.19681	ROM8	rhomboid protease ROM8
PBANKA_1137800	-0.252847	0.196943	GAC	glideosome-associated connector
PBANKA_0920700	0.1948	0.196987	N/A	conserved Plasmodium protein, unknown function
PBANKA_0714400	0.257342	0.197195	N/A	EF-hand calcium-binding domain-containing protein, putative
PBANKA_0510600	0.0841382	0.197257	CDC20	cell division cycle protein 20 homolog
PBANKA_0921300	0.509118	0.197282	N/A	deoxyuridine 5'-triphosphate nucleotidohydrolase, putative
PBANKA_1023300	-0.306791	0.197456	YTH1	YTH domain-containing protein 1, putative
PBANKA_1209800	0.21878	0.199084	N/A	proteasome subunit beta type-5, putative
PBANKA_1303400	-0.0750182	0.199209	ORP2	oocyst rupture protein 2
PBANKA_0312100	-0.0604708	0.199258	N/A	conserved Plasmodium protein, unknown function
PBANKA_0112500	-0.251652	0.199663	MFR1	major facilitator superfamily-related transporter, putative
PBANKA_0720300	0.215942	0.199858	EIF3M	eukaryotic translation initiation factor 3 subunit M, putative
PBANKA_1307800	-0.182923	0.200111	N/A	heat shock protein 90, putative
PBANKA_0517000	0.330292	0.201007	ETRAMP10.2	early transcribed membrane protein
PBANKA_1204400	0.318255	0.201278	ALBA3	DNA/RNA-binding protein Alba 3, putative
PBANKA_1417300	0.280176	0.201443	SEC63	translocation protein SEC63, putative
PBANKA_1421800	-0.244828	0.201948	N/A	ATP synthase subunit epsilon, mitochondrial, putative
PBANKA_1452200	-0.246636	0.202592	PWP1	periodic tryptophan protein 1, putative
PBANKA_1008300	0.569385	0.202709	N/A	GTP-binding protein, putative
PBANKA_1126400	-0.194587	0.203218	N/A	transportin, putative
PBANKA_1228200	0.235054	0.203505	GDH3	glutamate dehydrogenase, putative
PBANKA_0401600	-0.22103	0.203593	NSF	N-ethylmaleimide-sensitive fusion protein, putative
PBANKA_0817600	-0.256625	0.204019	N/A	methyltransferase, putative
PBANKA_1451400	-0.0358895	0.204213	ICMT	protein-S-isoprenylcysteine O-methyltransferase, putative
PBANKA_1462600	-0.0280094	0.204397	N/A	conserved Plasmodium protein, unknown function
PBANKA_1211300	0.476563	0.204485	ATG18	autophagy-related protein 18, putative
PBANKA_1232100	-0.184389	0.204788	SR1	serine/arginine-rich splicing factor 1, putative
PBANKA_0409000	-0.0339455	0.204792	N/A	conserved Plasmodium protein, unknown function
PBANKA_1314100	-0.227239	0.204928	N/A	E3 ubiquitin-protein ligase ZNF598, putative
PBANKA_1304400	0.0967261	0.20557	N/A	allantoicase, putative
PBANKA_1116200	-0.19882	0.205764	N/A	ras GTPAse, putative
PBANKA_1115700	-0.172235	0.205978	NDC80	kinetochore protein NDC80
PBANKA_1434400	0.159265	0.206239	PSOP17	secreted ookinete protein, putative
PBANKA_1461800	0.14264	0.206629	RPT6	26S protease regulatory subunit 8, putative
PBANKA_0606700	-0.0112878	0.206707	CRMP3	cysteine repeat modular protein 3
PBANKA_0705800	-0.164133	0.207281	N/A	conserved Plasmodium protein, unknown function
PBANKA_1462800	0.198809	0.20779	KsgA2	ribosomal RNA small subunit methyltransferase A2, putative
PBANKA_0303900	0.0887289	0.207882	PAT	pantothenate transporter
PBANKA_0709300	0.0789661	0.208147	NEP1	ribosomal RNA small subunit methyltransferase NEP1, putative
PBANKA_0108500	-0.192991	0.208363	N/A	ribosomal protein L19, mitochondrial, putative
PBANKA_1410600	-0.183343	0.208376	N/A	GYF domain-containing protein, putative
PBANKA_1013300	0.315749	0.208501	MAPK1	mitogen-activated protein kinase 1
PBANKA_1220300	-0.597847	0.208623	PARE	prodrug activation and resistance esterase, putative
PBANKA_0501200	-0.074918	0.208918	UIS4	early transcribed membrane protein
PBANKA_0405200	0.172115	0.209747	CCT2	T-complex protein 1 subunit beta, putative
PBANKA_0409800	-0.209194	0.21006	N/A	ATP synthase F0 subunit d-like protein, putative
PBANKA_1405600	-0.167839	0.210151	UTP6	U3 small nucleolar RNA-associated protein 6, putative
PBANKA_0310400	-0.218356	0.210697	N/A	tetratricopeptide repeat protein, putative
PBANKA_0407500	0.2244	0.210847	N/A	N2227-like protein, putative
PBANKA_1447600	-0.0178933	0.21095	N/A	nucleotidyltransferase, putative
PBANKA_0112300	-0.131513	0.211711	N/A	filamin domain-containing protein, putative
PBANKA_1122400	0.283326	0.211845	SOD2	superoxide dismutase [Fe], putative
PBANKA_1030700	-0.175738	0.212831	N/A	conserved Plasmodium protein, unknown function
PBANKA_1456100	0.201266	0.213759	N/A	40S ribosomal protein S17, putative
PBANKA_0110200	-0.16178	0.214018	N/A	lsm12, putative
PBANKA_1417600	-0.431013	0.214467	N/A	ubiquitin carboxyl-terminal hydrolase MINDY, putative
PBANKA_1333600	0.031509	0.214605	MPC2	mitochondrial pyruvate carrier protein 2, putative
PBANKA_0702600	-0.0562146	0.214995	N/A	conserved Plasmodium protein, unknown function
PBANKA_0705700	-0.135472	0.215013	N/A	conserved Plasmodium protein, unknown function
PBANKA_1219600	-0.190821	0.215316	N/A	cg1 protein, putative
PBANKA_1432900	0.26322	0.216223	EngA	GTP-binding protein EngA, putative
PBANKA_1435700	-0.186008	0.216262	TSR3	ribosome biogenesis protein TSR3, putative
PBANKA_0828700	0.103516	0.216322	PSD	phosphatidylserine decarboxylase, putative
PBANKA_1102200	-0.188099	0.2165	MSP8	merozoite surface protein 8
PBANKA_0105900	-0.216299	0.216979	UROD	uroporphyrinogen III decarboxylase
PBANKA_0411200	-0.358505	0.217082	N/A	Ras-like G protein, putative
PBANKA_1416200	0.181914	0.217116	N/A	conserved Plasmodium protein, unknown function
PBANKA_0930300	-0.206423	0.21712	N/A	GTP-binding nuclear protein RAN/TC4, putative
PBANKA_0714900	-0.0211808	0.217221	aLipDH	dihydrolipoyl dehydrogenase, apicoplast, putative
PBANKA_0906000	0.0771756	0.217371	N/A	alpha/beta hydrolase, putative
PBANKA_0700600	0.390605	0.218089	N/A	Plasmodium exported protein, unknown function
PBANKA_1032000	0.148539	0.218489	N/A	conserved Plasmodium protein, unknown function
PBANKA_1356900	-0.143567	0.219416	PRPF4	U4/U6 small nuclear ribonucleoprotein PRP4, putative
PBANKA_1318000	-0.0336154	0.219491	KIN	SNF1-related serine/threonine protein kinase KIN
PBANKA_1119200	0.203323	0.219659	PIMMS43	PIMMS43 protein
PBANKA_0610600	-0.270266	0.219709	PPP1	peripheral plastid protein 1, putative
PBANKA_1121700	0.279716	0.219827	N/A	leucine--tRNA ligase, putative
PBANKA_0814000	0.190313	0.219919	N/A	conserved protein, unknown function
PBANKA_0714600	0.130004	0.220191	VPS2	vacuolar protein sorting-associated protein 2, putative
PBANKA_1223600	0.20305	0.220498	N/A	YEATS domain-containing protein, putative
PBANKA_1451900	-0.0204848	0.220519	N/A	conserved Plasmodium protein, unknown function
PBANKA_0405600	0.0657947	0.221097	EB1	microtubule-associated protein RP/EB family, putative
PBANKA_1006800	0.260623	0.221136	SOF1	protein SOF1, putative
PBANKA_0925900	-0.26334	0.221149	N/A	conserved Plasmodium protein, unknown function
PBANKA_1406200	0.262081	0.221541	N/A	TOM1-like protein, putative
PBANKA_0612700	0.198784	0.221731	N/A	conserved Plasmodium protein, unknown function
PBANKA_1019000	0.158914	0.222199	N/A	conserved Plasmodium protein, unknown function
PBANKA_1335300	0.17202	0.222202	YIP1	protein transport protein YIP1, putative
PBANKA_1203600	-0.0527597	0.222312	N/A	conserved Plasmodium protein, unknown function
PBANKA_0206300	-0.318739	0.222555	CEN1	centrin-1, putative
PBANKA_0111700	-0.107175	0.222601	N/A	50S ribosomal protein L18, apicoplast, putative
PBANKA_1401300	0.27367	0.2227	N/A	40S ribosomal protein S7, putative
PBANKA_1026500	0.230659	0.222798	MCA3	metacaspase-3, putative
PBANKA_1232400	0.077179	0.222971	CPbeta	F-actin-capping protein subunit beta
PBANKA_0815600	-0.422172	0.223133	ELF1	transcription elongation factor 1, putative
PBANKA_0511000	-0.055609	0.223327	HCS1	biotin--protein ligase 1
PBANKA_1121500	0.227767	0.22336	QCR9	cytochrome b-c1 complex subunit 9, putative
PBANKA_0831300	-0.146453	0.22359	CYP72	peptidyl-prolyl cis-trans isomerase, putative
PBANKA_1452800	-0.164363	0.223881	CWC22	pre-mRNA-splicing factor CWC22, putative
PBANKA_1101800	-0.0402421	0.224628	VPS11	vacuolar protein sorting-associated protein 11, putative
PBANKA_0932600	0.15178	0.225177	N/A	conserved protein, unknown function
PBANKA_1353000	0.161343	0.225182	N/A	conserved Plasmodium protein, unknown function
PBANKA_0938400	-0.15339	0.225189	ERC	endoplasmic reticulum-resident calcium binding protein, putative
PBANKA_1233700	0.0438647	0.225543	N/A	conserved protein, unknown function
PBANKA_0930800	0.0243174	0.226423	N/A	conserved Plasmodium protein, unknown function
PBANKA_0416600	0.223452	0.226653	N/A	replication protein A1, small fragment
PBANKA_1438100	0.369823	0.227359	N/A	nucleus export protein BRR6, putative
PBANKA_1117800	0.073897	0.22809	ROM10	rhomboid protease ROM10
PBANKA_1308500	-0.0328327	0.228237	N/A	shikimate dehydrogenase, putative
PBANKA_0820600	0.0692172	0.228419	N/A	pyridoxal phosphate homeostasis protein, putative
PBANKA_1011600	0.191887	0.2287	RBAP46	histone-binding protein RBBP7, putative
PBANKA_0103500	-0.0250248	0.22889	N/A	RAP protein, putative
PBANKA_0709600	-0.152971	0.229121	N/A	conserved protein, unknown function
PBANKA_0937600	0.0593174	0.231674	N/A	conserved Plasmodium protein, unknown function
PBANKA_1435100	0.167009	0.231925	N/A	ribulose-phosphate 3-epimerase, putative
PBANKA_1459600	-0.0310367	0.23273	N/A	methyltransferase, putative
PBANKA_1201000	-0.165535	0.233	N/A	conserved Plasmodium protein, unknown function
PBANKA_0524400	0.193232	0.233118	N/A	tryptophan-rich protein
PBANKA_1346700	0.282708	0.233466	N/A	60S ribosomal protein L23, putative
PBANKA_1125100	-0.0264073	0.233506	FabB/FabF	3-oxoacyl-acyl-carrier protein synthase, putative
PBANKA_0514600	-0.209996	0.234188	KAE1	tRNA N6-adenosine threonylcarbamoyltransferase, putative
PBANKA_0932100	-0.0195291	0.234337	DHHC9	palmitoyltransferase DHHC9
PBANKA_1125800	0.110011	0.234605	N/A	conserved Plasmodium protein, unknown function
PBANKA_1215600	0.241176	0.234654	RPS3A	40S ribosomal protein S3A, putative
PBANKA_0516600	0.378136	0.235597	LRR1	leucine-rich repeat protein
PBANKA_0617600	0.130948	0.235926	ESF2	pre-rRNA-processing protein ESF2, putative
PBANKA_0504200	0.210011	0.237283	RBM34	RNA-binding protein 34, putative
PBANKA_1428200	-0.128841	0.237341	N/A	conserved protein, unknown function
PBANKA_0719600	-0.177452	0.237982	N/A	memo-like protein
PBANKA_1232900	-0.340238	0.23811	N/A	protein AMR2, putative
PBANKA_1205000	0.317195	0.239069	GBP2	G-strand-binding protein 2
PBANKA_1134500	-0.389009	0.239676	N/A	conserved Plasmodium protein, unknown function
PBANKA_1341500	0.175123	0.23996	N/A	RNA-binding protein, putative
PBANKA_1431700	-0.186341	0.240056	N/A	serine--tRNA ligase, putative
PBANKA_0929600	0.4168	0.240248	NOP56	nucleolar protein 56, putative
PBANKA_1224800	-0.201331	0.240565	N/A	conserved protein, unknown function
PBANKA_0916300	-0.00900038	0.241216	N/A	RNA-binding protein, putative
PBANKA_1415400	0.206308	0.241373	N/A	conserved protein, unknown function
PBANKA_1440800	-0.246652	0.24181	N/A	conserved Plasmodium protein, unknown function
PBANKA_0105300	-0.240494	0.242013	N/A	conserved Plasmodium protein, unknown function
PBANKA_1351500	-0.0269912	0.242134	CDPK5	calcium-dependent protein kinase 5
PBANKA_1346800	-0.259502	0.242538	N/A	Qa-SNARE protein, putative
PBANKA_0408700	-0.200903	0.242598	TRAPPC4	trafficking protein particle complex subunit 4, putative
PBANKA_1447800	0.165056	0.242878	N/A	conserved protein, unknown function
PBANKA_0901700	0.277405	0.243125	N/A	conserved Plasmodium protein, unknown function
PBANKA_1358100	-0.164338	0.243701	ROM6	rhomboid protease ROM6
PBANKA_1316400	-0.265448	0.243815	N/A	U1 snRNP-associated protein, putative
PBANKA_1303300	0.286431	0.243881	N/A	cytochrome b-c1 complex subunit Rieske, putative
PBANKA_0407700	0.267422	0.244355	N/A	60S acidic ribosomal protein P2, putative
PBANKA_0811900	0.111943	0.244926	NBP35	cytosolic Fe-S cluster assembly factor NBP35, putative
PBANKA_1106200	-0.0957993	0.245504	N/A	histone deacetylase, putative
PBANKA_0805100	0.264976	0.245705	N/A	ribosomal protein S8e, putative
PBANKA_0415000	0.131375	0.245868	N/A	Maf-like protein, putative
PBANKA_0835500	0.170349	0.245891	N/A	UBX domain-containing protein, putative
PBANKA_1461900	-0.068218	0.245939	N/A	conserved Plasmodium protein, unknown function
PBANKA_1238100	0.108889	0.245954	N/A	cytochrome c oxidase subunit ApiCOX18, putative
PBANKA_1224500	0.175658	0.246062	DPY19	Dpy-19-like C-mannosyltransferase, putative
PBANKA_1321500	0.0638297	0.246754	N/A	conserved Plasmodium protein, unknown function
PBANKA_1130300	0.145684	0.246807	ROMO1	reactive oxygen species modulator 1, putative
PBANKA_1441400	0.45026	0.24688	PCNA2	proliferating cell nuclear antigen 2
PBANKA_0800700	-0.0533693	0.247465	N/A	conserved Plasmodium protein, unknown function
PBANKA_0617300	-0.277871	0.247509	N/A	conserved protein, unknown function
PBANKA_1103000	-0.215136	0.247919	SRSF12	serine/arginine-rich splicing factor 12, putative
PBANKA_0203100	-0.426881	0.248656	PIP5K	phosphatidylinositol-4-phosphate 5-kinase, putative
PBANKA_0212300	-0.164095	0.248891	ALP3	actin-like protein, putative
PBANKA_1036200	0.211835	0.248957	RBM8A	RNA-binding protein 8A, putative
PBANKA_0940300	0.0906196	0.249668	N/A	DEAD/DEAH box helicase, putative
PBANKA_0602700	-0.218203	0.249868	NAPL	nucleosome assembly protein, putative
PBANKA_1205200	0.452684	0.249936	TMEM147	transmembrane protein 147, putative
PBANKA_1356600	-0.18331	0.250034	N/A	UDP-N-acetylglucosamine pyrophosphorylase, putative
PBANKA_1351800	-0.2425	0.250327	RPN3	26S proteasome regulatory subunit RPN3, putative
PBANKA_1328600	-0.169959	0.250356	MED4	mediator of RNA polymerase II transcription subunit 4, putative
PBANKA_0205700	-0.0217262	0.250899	Pb51	dolichyl-diphosphooligosaccharide--protein glycosyltransferase subunit OST3/OST6, putative
PBANKA_1331600	0.476133	0.251601	LRR14.1	leucine-rich repeat protein
PBANKA_1027900	-0.123517	0.251673	SMB1	small nuclear ribonucleoprotein-associated protein B, putative
PBANKA_0517900	-0.0306409	0.251799	N/A	conserved protein, unknown function
PBANKA_1023500	-0.125883	0.25184	EIF3H	eukaryotic translation initiation factor 3 subunit H, putative
PBANKA_0312600	-0.0365841	0.252169	DHHC11	palmitoyltransferase DHHC11, putative
PBANKA_0303000	0.00576286	0.252328	N/A	conserved Plasmodium protein, unknown function
PBANKA_1031500	0.00576286	0.252328	N/A	conserved Plasmodium protein, unknown function
PBANKA_0940600	-0.258801	0.252641	XRN1	5'-3' exoribonuclease 1, putative
PBANKA_1459300	-0.322606	0.253095	ACT1	actin I
PBANKA_1347200	0.174655	0.253193	N/A	nucleotidyltransferase, putative
PBANKA_0923500	-0.168241	0.253606	RRS1	ribosome biogenesis regulatory protein, putative
PBANKA_1346500	0.29717	0.25412	DEH	3-hydroxyacyl-CoA dehydratase DEH
PBANKA_1224200	-0.185955	0.254543	N/A	DnaJ protein, putative
PBANKA_1228600	-0.116478	0.255383	N/A	conserved protein, unknown function
PBANKA_0310500	-0.0476203	0.256331	N/A	conserved Plasmodium protein, unknown function
PBANKA_0101800	0.349838	0.256574	N/A	SDE2 domain-containing protein, putative
PBANKA_1242600	0.296329	0.256627	UMP1	proteasome maturation factor UMP1, putative
PBANKA_1127800	-0.185867	0.256659	N/A	DnaJ protein, putative
PBANKA_0308200	0.0746454	0.256919	N/A	apicoplast beta-ketoacyl-acyl carrier protein synthase III precursor, putative
PBANKA_1336600	0.0800063	0.257308	N/A	conserved protein, unknown function
PBANKA_0409900	-0.255855	0.257592	N/A	heptatricopeptide repeat-containing protein, putative
PBANKA_1345000	0.12275	0.258521	N/A	PITH domain-containing protein, putative
PBANKA_1452400	-0.074131	0.259059	HUB1	ubiquitin-like modifier HUB1, putative
PBANKA_0600700	0.00623508	0.259142	N/A	conserved Plasmodium protein, unknown function
PBANKA_1363000	0.174426	0.259524	SNRPE	small nuclear ribonucleoprotein E, putative
PBANKA_1420300	-0.197846	0.259761	N/A	conserved Plasmodium protein, unknown function
PBANKA_1442900	-0.0343291	0.259984	N/A	conserved Plasmodium protein, unknown function
PBANKA_1324100	-0.0755871	0.260225	UCHL3	ubiquitin carboxyl-terminal hydrolase isozyme L3, putative
PBANKA_0828800	0.279404	0.261014	COX6B	cytochrome c oxidase subunit 6B, putative
PBANKA_1216400	0.201314	0.261633	N/A	mRNA-capping enzyme subunit beta, putative
PBANKA_1205700	-0.216092	0.261907	N/A	conserved Plasmodium protein, unknown function
PBANKA_0811000	0.294347	0.262311	SNRPD3	small nuclear ribonucleoprotein Sm D3, putative
PBANKA_1428000	-0.170204	0.262393	N/A	conserved protein, unknown function
PBANKA_1243000	-0.310409	0.262759	DHHC7	palmitoyltransferase DHHC7
PBANKA_1408200	-0.139497	0.2629	VPS18	vacuolar protein sorting-associated protein 18, putative
PBANKA_1362700	0.249891	0.263056	N/A	conserved Plasmodium protein, unknown function
PBANKA_0618700	-0.0614676	0.263295	N/A	conserved Plasmodium protein, unknown function
PBANKA_0303800	-0.262318	0.2633	SufE	cysteine desulfuration protein SufE
PBANKA_1221600	-0.167823	0.263667	N/A	cell division cycle ATPase, putative
PBANKA_1123300	0.285181	0.264275	N/A	conserved protein, unknown function
PBANKA_1129300	-0.234973	0.26429	YTM1	ribosome biogenesis protein YTM1, putative
PBANKA_1346900	0.0716933	0.264358	N/A	conserved protein, unknown function
PBANKA_1238800	-0.115963	0.264382	N/A	karyopherin beta, putative
PBANKA_1340600	-0.17746	0.264558	N/A	conserved Plasmodium protein, unknown function
PBANKA_0711000	0.0748504	0.264805	N/A	conserved Plasmodium protein, unknown function
PBANKA_1406700	0.304686	0.265252	CPSII	carbamoyl phosphate synthetase, putative
PBANKA_1126600	-0.191894	0.265499	POP4	ribonuclease P protein subunit p29, putative
PBANKA_1131500	0.119618	0.266004	N/A	conserved Plasmodium protein, unknown function
PBANKA_1142000	0.240823	0.266116	N/A	conserved protein, unknown function
PBANKA_0102500	0.14985	0.267141	N/A	phenylalanine--tRNA ligase, putative
PBANKA_1005900	-0.170811	0.267782	ZRANB2	zinc finger Ran-binding domain-containing protein 2, putative
PBANKA_1405800	-0.112899	0.268023	DBP6	ATP-dependent RNA helicase DBP6, putative
PBANKA_0920100	0.175297	0.268251	N/A	prefoldin subunit 5, putative
PBANKA_1113300	-0.188494	0.268463	N/A	deoxyribodipyrimidine photo-lyase, putative
PBANKA_0831400	-0.37847	0.269251	N/A	conserved Plasmodium protein, unknown function
PBANKA_0713800	0.0391528	0.269414	UBA3	NEDD8-activating enzyme E1 catalytic subunit, putative
PBANKA_0926200	-0.0881979	0.269582	GPI16	GPI transamidase component GPI16
PBANKA_0905200	-0.367679	0.269607	CAP93	oocyst capsule protein Cap93
PBANKA_1130500	-0.246069	0.269678	N/A	proteasome subunit alpha type-7, putative
PBANKA_1006200	-0.0682597	0.269729	SIAP1	sporozoite invasion-associated protein 1
PBANKA_1241400	-0.0154138	0.270103	N/A	conserved Plasmodium protein, unknown function
PBANKA_0408400	-0.0523573	0.270508	N/A	phosphoglycerate mutase, putative
PBANKA_1347700	-0.233336	0.270508	N/A	isoleucine--tRNA ligase, putative
PBANKA_0901600	-0.147486	0.270983	FTB	protein farnesyltransferase subunit beta, putative
PBANKA_1207600	0.187859	0.271755	N/A	AMP-binding protein, putative
PBANKA_1441100	0.1608	0.271912	HAD2	haloacid dehalogenase-like hydrolase, putative
PBANKA_0612200	-0.191367	0.272065	N/A	conserved Plasmodium protein, unknown function
PBANKA_0836400	-0.238317	0.272392	N/A	Plasmodium exported protein, unknown function
PBANKA_1125500	0.195205	0.272843	N/A	ATPase, putative
PBANKA_0705400	-0.0343772	0.272976	IF3a	translation initiation factor IF-3, putative
PBANKA_0814300	-0.208737	0.272984	N/A	conserved protein, unknown function
PBANKA_1203500	0.0496998	0.273106	N/A	conserved Plasmodium protein, unknown function
PBANKA_1120800	-0.24088	0.273226	SRP68	signal recognition particle subunit SRP68, putative
PBANKA_0714700	0.0861135	0.27327	PPCDC	phosphopantothenoylcysteine decarboxylase, putative
PBANKA_1000700	-0.171708	0.273794	N/A	regulator of chromosome condensation, putative
PBANKA_0718900	-0.0501694	0.274462	N/A	conserved Plasmodium protein, unknown function
PBANKA_1233800	0.194637	0.274584	SLBP	histone RNA hairpin-binding protein, putative
PBANKA_0709400	-0.0883422	0.274622	N/A	conserved Plasmodium protein, unknown function
PBANKA_0604000	-0.241262	0.274625	N/A	conserved Plasmodium protein, unknown function
PBANKA_1355000	-0.19728	0.274707	N/A	V-type proton ATPase subunit D, putative
PBANKA_1336700	0.275267	0.274868	N/A	conserved Plasmodium protein, unknown function
PBANKA_1031400	0.286862	0.274924	N/A	conserved Plasmodium protein, unknown function
PBANKA_1022100	-0.113	0.274925	N/A	conserved Plasmodium protein, unknown function
[truncated: 1,429 more rows]

## Sheet: Table S1B
GeneID	Annotation	wt/2.33 avg log2	WT vs DOZI	WT vs CITH	Male Gc	Female Gc	[SignalP Peptide]	[# TM Domains]	[# Exons]	[Transcript Length]	[CDS Length]	[Protein Length]	[Annotated GO Function Term]	[Annotated GO Process Term]	[Annotated GO Component Term]	[Predicted GO Function Term]	[Predicted GO Process Term]	[Predicted GO Component Term]	[Annotated GO Function ID]	[Annotated GO Process ID]	[Annotated GO Component ID]	[Predicted GO Function ID]	[Predicted GO Process ID]	[Predicted GO Component ID]
PBANKA_0515000	PBANKA_0515000>25 kDa ookinete surface antigen precursor (P25)	5.69282	4.39	3.51	2.89861	16.1733	HMM: MNTYYSVFLFIYAFLGINYYNAA, NN: MNTYYSVFLFIYAFLGINYYNAA	2	1	654	654	217			cell surface, membrane	protein binding		cell surface, membrane			GO:0009986, GO:0016020	GO:0005515		GO:0009986, GO:0016020
PBANKA_0514900	PBANKA_0514900>28 kDa ookinete surface protein (P28)	4.67217	3.32	2.36	3.54418	15.783	HMM: MNFKYSFIFLFFIQLAIRYNNAK, NN: MNFKYSFIFLFFIQLAIRYNNAK	1	1	642	642	213			cell surface, membrane	protein binding		cell surface, membrane			GO:0009986, GO:0016020	GO:0005515		GO:0009986, GO:0016020
PBANKA_1115300	PBANKA_1115300>glideosome-associated protein 40, putative (GAP40)	1.01109	4		3.16771	13.7134		10	1	1377	1377	458			inner membrane complex						GO:0070258
PBANKA_1318600	PBANKA_1318600>conserved Plasmodium protein, unknown function	4.54335	2.49	1.6	2.82439	13.6914		0	1	462	462	153
PBANKA_0714000	PBANKA_0714000>meiotic recombination protein DMC1 (DMC1)	4.94762		2.11	0.321862	12.8343		0	6	1041	1041	346	ATP binding, DNA binding, DNA-dependent ATPase activity	DNA repair, reciprocal meiotic recombination	nucleus	ATP binding, DNA binding, DNA-dependent ATPase activity, nucleotide binding	DNA metabolic process, reciprocal meiotic recombination	nucleus	GO:0005524, GO:0003677, GO:0008094	GO:0006281, GO:0007131	GO:0005634	GO:0005524, GO:0003677, GO:0008094, GO:0000166	GO:0006259, GO:0007131	GO:0005634
PBANKA_1353800	PBANKA_1353800>conserved Plasmodium protein, unknown function	4.49394	6.25	2.04	1.8224	12.7792		0	4	1104	1104	367
PBANKA_0402700	PBANKA_0402700>inner membrane complex protein 1e (IMC1e)	1.89434	6.53	1.74	4.10623	12.4959		0	1	1539	1539	512			inner membrane complex						GO:0070258
PBANKA_1245200	PBANKA_1245200>conserved Plasmodium protein, unknown function	3.93445	2.42	1.7	0.231152	12.4309	HMM: MNYFYLFVLFLFLYTELN, NN: MNYFYLFVLFLFLYTELNLCE	0	10	753	753	250
PBANKA_0720900	PBANKA_0720900>conserved Plasmodium protein, unknown function	3.57599	3.61	2.2	0.647639	12.1853	HMM: MKEIIIFLFFFLYIACYSIVLAK, NN: MKEIIIFLFFFLYIACYSIVLAK	2	9	798	798	265			crystalloid						GO:0044312
PBANKA_0916700	PBANKA_0916700>conserved Plasmodium protein, unknown function	2.23104	3.34	1.69	2.55591	12.0635		0	1	792	792	263
PBANKA_1134900	PBANKA_1134900>zinc finger protein, putative	2.23182	6.6		0.834825	11.975		0	1	2613	2613	870	metal ion binding			metal ion binding			GO:0046872			GO:0046872
PBANKA_1231300	PBANKA_1231300>metabolite/drug transporter, putative	4.63099	3.03	2.43	0.978737	11.8727		9	6	1329	1329	442	transporter activity	transmembrane transport	integral to membrane		transmembrane transport	integral to membrane	GO:0005215	GO:0055085	GO:0016021		GO:0055085	GO:0016021
PBANKA_1338100	PBANKA_1338100>conserved Plasmodium protein, unknown function	4.95548	2.31	1.69	0.0692911	11.8171	HMM: MKKGMQVYVLIYLIIFLEGYFSL, NN: MKKGMQVYVLIYLIIFLEGYFSL	3	13	792	792	263
PBANKA_1354900	PBANKA_1354900>inner membrane complex protein 1k, putative (IMC1k)	1.69962	4.56		1.70453	11.8042		0	1	1386	1386	461			inner membrane complex						GO:0070258
PBANKA_1128800	PBANKA_1128800>CPW-WPC family protein, putative	4.57865	2.75	1.54	3.34236	11.7876	HMM: MKVTSPFFLFFFVSIIWLKMSNCY, NN: MKVTSPFFLFFFVSIIWLKMSNCY	0	10	840	840	279
PBANKA_1317200	PBANKA_1317200>pyridine nucleotide transhydrogenase, putative	3.89874	2.95		0.134247	11.6776	HMM: MIKLIGLIVLFLHLIGHNHCR, NN: MIKLIGLIVLFLHLIGHNHCR	11	3	3606	3606	1201	NAD(P)+ transhydrogenase (AB-specific) activity, NADP binding	oxidation-reduction process	integral to membrane	NAD(P)+ transhydrogenase (AB-specific) activity, NADP binding	oxidation-reduction process	integral to membrane	GO:0008750, GO:0050661	GO:0055114	GO:0016021	GO:0008750, GO:0050661	GO:0055114	GO:0016021
PBANKA_0830400	PBANKA_0830400>G2 protein	3.7446	6.61	2.66	4.22134	11.6631		0	2	819	819	272		cell motility	pellicle					GO:0048870	GO:0020039
PBANKA_0517600	PBANKA_0517600>plasmepsin VII	2.02727	5.12		0.0547488	11.5396	HMM: MKSVYHHFAIIFFLKLFLCNCILSI, NN: MKSVYHHFAIIFFLKLFLCNCILSI	1	8	1416	1416	471	aspartic-type endopeptidase activity	proteolysis		aspartic-type endopeptidase activity	proteolysis		GO:0004190	GO:0006508		GO:0004190	GO:0006508
PBANKA_0606200	PBANKA_0606200>blood stage antigen 41-3 precursor, putative	4.22431	5.33	2.84	0.091434	11.5124	HMM: MLYRLNFLLFCGVLASQFLHIIMSD, NN: MLYRLNFLLFCGVLAS	0	9	1113	1113	370
PBANKA_1436600	PBANKA_1436600>inner membrane complex protein 1h (IMC1h)	3.9072	2.22	1.77	1.66623	11.4109		0	1	1539	1539	512		cell motility	inner membrane complex					GO:0048870	GO:0070258
PBANKA_0611600	PBANKA_0611600>ribonucleoside-diphosphate reductase, large subunit, putative	0.814855			11.6026	11.3343		0	2	2544	2544	847	ATP binding, ribonucleoside-diphosphate reductase activity, thioredoxin disulfide as acceptor	DNA replication, oxidation-reduction process		ATP binding, ribonucleoside-diphosphate reductase activity, thioredoxin disulfide as acceptor	DNA replication, oxidation-reduction process		GO:0005524, GO:0004748	GO:0006260, GO:0055114		GO:0005524, GO:0004748	GO:0006260, GO:0055114
PBANKA_1300700	PBANKA_1300700>LCCL domain-containing protein (CCp1)	3.66807			0.168643	11.3311	HMM: MHYLFYLVLSAILNCFVRGQ, NN: MHYLFYLVLSAILNCFVRGQ	0	1	4848	4848	1615			crystalloid		cell adhesion				GO:0044312		GO:0007155
PBANKA_0608600	PBANKA_0608600>zinc finger protein, putative	2.33921	4.02		0.239938	11.328		0	1	2625	2625	874	metal ion binding			metal ion binding			GO:0046872			GO:0046872
PBANKA_0622400	PBANKA_0622400>kinesin-19, putative	1.14589	4.26		0.456359	11.3259		0	1	6342	6342	2113	ATP binding, microtubule binding, microtubule motor activity	microtubule-based movement	kinesin complex	ATP binding, microtubule binding, microtubule motor activity	microtubule-based movement		GO:0005524, GO:0008017, GO:0003777	GO:0007018	GO:0005871	GO:0005524, GO:0008017, GO:0003777	GO:0007018
PBANKA_1120400	PBANKA_1120400>inner membrane complex protein 1j, putative (ALV7)	3.76304	4.25	2.29	3.11885	11.2859		0	1	1872	1872	623			inner membrane complex						GO:0070258
PBANKA_1422900	PBANKA_1422900>conserved Plasmodium protein, unknown function	4.04037	5.12	2.18	3.83318	11.2531		0	1	1182	1182	393
PBANKA_0417200	PBANKA_0417200>conserved Plasmodium protein, unknown function	4.8699	2.34	3.18	0.13986	11.2386	HMM: MNLVHFILPILFLQACVVISS, NN: MNLVHFILPILFLQACVVISS	1	2	861	861	286
PBANKA_0707100	PBANKA_0707100>inner membrane complex protein 1i (IMC1i)	2.87175	4.13	1.95	3.9086	11.175		0	1	1485	1485	494			inner membrane complex						GO:0070258
PBANKA_1315300	PBANKA_1315300>LCCL domain-containing protein (LAP5)	3.89314	3.98	2.61	0.0278935	11.1624	HMM: MELFRFAIITLVFLIHKCYSE, NN: MELFRFAIITLVFLIHKCYSE	0	2	2640	2640	879			crystalloid						GO:0044312
PBANKA_0815400	PBANKA_0815400>conserved Plasmodium protein, unknown function	1.60563	5.13	2.54	2.57128	11.0577		0	6	750	750	249	transmembrane transporter activity		integral to membrane				GO:0022857		GO:0016021
PBANKA_0810700	PBANKA_0810700>subpellicular microtubule protein 1, putative (SPM1)	6.0934	4	3.17	0.0737498	11.0482		0	1	990	990	329			subpellicular microtubule						GO:0020025
PBANKA_1342300.1	PBANKA_1342300.1>conserved Plasmodium protein, unknown function	1.02121	3.45		0.587152	10.9606	HMM: MNYLALITIFVSIVLLY, NN: MNYLALITIFVSIVLLYEHKIKCLYAK	0	12	876	876	291				carbohydrate binding						GO:0030246
PBANKA_1461300	PBANKA_1461300>conserved Plasmodium protein, unknown function	2.95632	5.36	2.91	2.75015	10.9408		0	1	864	864	287
PBANKA_0209300	PBANKA_0209300>actin-related protein (ARP1)	2.48899			0.253046	10.9265		0	10	1155	1155	384	structural constituent of cytoskeleton		apical part of cell, dynactin complex				GO:0005200		GO:0045177, GO:0005869
PBANKA_1129000	PBANKA_1129000>secreted ookinete protein, putative (PSOP6)	2.29294	2.46	1.79	0.305742	10.7907	HMM: MNYFFVSTYLFFCCFFYNFVLN, NN: MNYFFVSTYLFFCCFFYNFVLNE	1	5	402	402	133
PBANKA_0402500	PBANKA_0402500>phosphatidylethanolamine-binding protein, putative	1.349	4.19	1.79	0.321471	10.7907	HMM: MNFLEFVFFLCYLLSVALVLAK, NN: MNFLEFVFFLCYLLSVALVLAK	0	3	579	579	192
PBANKA_1414500	PBANKA_1414500>protein kinase, putative	1.94901	3.94	2.74	2.5851	10.7788		0	13	987	987	328	ATP binding, protein kinase activity	protein phosphorylation		ATP binding, protein kinase activity, transferase activity, transferring phosphorus-containing groups	protein phosphorylation		GO:0005524, GO:0004672	GO:0006468		GO:0005524, GO:0004672, GO:0016772	GO:0006468
PBANKA_1421700	PBANKA_1421700>secreted ookinete protein, putative (PSOP20)	2.41054	5.26	3.11	1.08878	10.7159	HMM: MHKWVLLIIYFALIEDICAY, NN: MHKWVLLIIYFALIEDICAY	0	3	675	675	224
PBANKA_1318500	PBANKA_1318500>conserved Plasmodium protein, unknown function	1.26954	4.71	2.25	0.762894	10.6958		0	1	519	519	172
PBANKA_1329400	PBANKA_1329400>conserved Plasmodium protein, unknown function	1.94362	3.92	2.14	0.202415	10.6719	HMM: MKRVYFVLCVLFSILNINLSE, NN: MKRVYFVLCVLFSILNINLSE	0	12	939	939	312
PBANKA_0932500	PBANKA_0932500>SET domain protein, putative	1.65035	6.12	2.28	2.3449	10.6154		0	7	2121	2121	706				protein binding						GO:0005515
PBANKA_0907900	PBANKA_0907900>conserved Plasmodium protein, unknown function	1.7662	6.08	1.85	3.20087	10.5939		0	1	6483	6483	2160
PBANKA_1106000	PBANKA_1106000>conserved Plasmodium protein, unknown function	4.06114		1.53	2.55069	10.5845	HMM: MYKLKSFFLRFFLFFVINKYILCK, NN: MYKLKSFFLRFFLFFVINKYILCK	0	5	345	345	114
PBANKA_0512000	PBANKA_0512000>palmitoyltransferase, putative (DHHC10)	1.20558	3.8		0.262749	10.5694	HMM: MNDSKNNVQGIRHLLPVMLICFVTLVMYTI, NN: MNDSKNNVQGIRHLLPVMLICFVTLVMYT	4	11	834	834	277	palmitoyltransferase activity, zinc ion binding	protein palmitoylation		zinc ion binding			GO:0016409, GO:0008270	GO:0018345		GO:0008270
PBANKA_1109300	PBANKA_1109300>conserved Plasmodium protein, unknown function	2.9535	3.6	1.66	2.98537	10.5155		0	8	1113	1113	370
PBANKA_1219100	PBANKA_1219100>inner membrane complex protein 1d (IMC1d)	2.55211	9.99	1.88	0.501284	10.4534		0	2	744	744	247			inner membrane complex						GO:0070258
PBANKA_0823200	PBANKA_0823200>conserved Plasmodium protein, unknown function	3.45028	2.7		0	10.424	HMM: MIIKFLIIFYFLDFISCE, NN: MIIKFLIIFYFLDFISCE	0	12	927	927	308
PBANKA_1114100	PBANKA_1114100>conserved Plasmodium protein, unknown function	2.05548	4.1	2.33	1.25999	10.3955		4	6	648	648	215
PBANKA_0417600	PBANKA_0417600>LCCL domain-containing protein (CCp4)	0.918303	5.52		1.04619	10.3599	HMM: MNIYFFLICFFVFACMCECS, NN: MNIYFFLICFFVFACMCE	0	2	4422	4422	1473			crystalloid						GO:0044312
PBANKA_0503500	PBANKA_0503500>zinc finger protein, putative	2.46573	1.83		4.673	10.3102		0	3	4404	4404	1467	metal ion binding			metal ion binding			GO:0046872			GO:0046872
PBANKA_1206900	PBANKA_1206900>tubulin beta chain, putative	1.01099			12.6305	10.3044		0	3	1338	1338	445	GTP binding, GTPase activity, structural constituent of cytoskeleton	microtubule-based process, protein polymerization	microtubule, protein complex	GTP binding, GTPase activity	GTP catabolic process, protein polymerization	protein complex	GO:0005525, GO:0003924, GO:0005200	GO:0007017, GO:0051258	GO:0005874, GO:0043234	GO:0005525, GO:0003924	GO:0006184, GO:0051258	GO:0043234
PBANKA_1015400	PBANKA_1015400>CPW-WPC family protein, putative	1.82819	2.31		2.38095	10.2635	HMM: MVRRLFFGFFFILAVKNVCSK, NN: MVRRLFFGFFFILAVKNVCSK	0	16	1116	1116	371
PBANKA_1104100	PBANKA_1104100>conserved Plasmodium protein, unknown function	1.18195	7.95	3.11	0.0404612	10.2516	HMM: MKIILSLIHYLFFYLFFNFTKCE, NN: MKIILSLIHYLFFYLFFNFTKCE	1	6	828	828	275
PBANKA_1444800	PBANKA_1444800>thioredoxin-like associated protein 1, putative (TLAP1)	1.73807	4.53		0.205834	10.2292		0	1	1338	1338	445			cortical microtubule						GO:0055028
PBANKA_1335000	PBANKA_1335000>conserved Plasmodium protein, unknown function	2.13788			1.17423	10.2229		0	1	879	879	292
PBANKA_0821400	PBANKA_0821400>ADP-ribosylation factor, putative	2.3105	4.64	2.36	1.07429	10.1451		0	5	576	576	191	GTP binding	small GTPase mediated signal transduction	intracellular	GTP binding	small GTPase mediated signal transduction	intracellular	GO:0005525	GO:0007264	GO:0005622	GO:0005525	GO:0007264	GO:0005622
PBANKA_0106300	PBANKA_0106300>conserved Plasmodium protein, unknown function	0.899925	3.9		2.99845	10.1228		0	1	6528	6528	2175
PBANKA_0812900	PBANKA_0812900>conserved Plasmodium protein, unknown function	2.01032	2.51		0.865333	10.1039		2	1	777	777	258
PBANKA_1407900	PBANKA_1407900>HORMA domain protein, putative	1.00974	5.57	1.74	2.3717	10.0642		0	1	3144	3144	1047
PBANKA_1202600	PBANKA_1202600>E3 ubiquitin-protein ligase, putative	0.680196	4.34		4.75718	10.0587		0	1	2934	2934	977	zinc ion binding			protein binding, zinc ion binding			GO:0008270			GO:0005515, GO:0008270
PBANKA_1138600	PBANKA_1138600>conserved Plasmodium protein, unknown function	2.70098	4.53	3.5	4.03193	10.0142		0	3	867	867	288
PBANKA_1460700	PBANKA_1460700>dipeptidyl aminopeptidase 2 (DPAP2)	2.09783			0.18824	9.99421	HMM: MKYFLFYFLIIFLIGFVKGD, NN: MKYFLFYFLIIFLIGFVKGD	1	8	1668	1668	555	cysteine-type peptidase activity	proteolysis		cysteine-type peptidase activity	proteolysis		GO:0008234	GO:0006508		GO:0008234	GO:0006508
PBANKA_1432200	PBANKA_1432200>male development gene 1 (MDV1)	3.51433			9.65981	9.98916	HMM: MKCINIPTSTIGCLLLFFLSSQNAQ, NN: MKCINIPTSTIGCLLLFFLSSQNAQ	0	1	645	645	214		exit from host cell	osmiophilic body, vesicle					GO:0035891	GO:0044310, GO:0031982
PBANKA_0706700	PBANKA_0706700>dicarboxylate/tricarboxylate carrier, putative (DTC)	0.750676	5.48		0.17443	9.94279		2	1	960	960	319
PBANKA_1415200	PBANKA_1415200>conserved Plasmodium protein, unknown function	2.04403	3.5		2.47513	9.73617	HMM: MKFFFILFFFLLKCCTK, NN: MKFFFILFFFLLKCCTK	0	3	1884	1884	627
PBANKA_0312700	PBANKA_0312700>DEAD/DEAH helicase, putative	2.48783	2.77	1.52	4.59248	9.66674		0	1	4398	4398	1465	ATP binding			ATP binding, DNA binding			GO:0005524			GO:0005524, GO:0003677
PBANKA_0605800	PBANKA_0605800>conserved Plasmodium protein, unknown function	1.8057	4.94		0.0193424	9.65652	HMM: MVIKLIFLFVFFLMSLNLKLAL, NN: MVIKLIFLFVFFLMSLNLKLAL	1	6	333	333	110
PBANKA_1414800	PBANKA_1414800>conserved Plasmodium protein, unknown function	1.67315	3.36	1.98	0.68701	9.64573	HMM: MNNYIFLLFFLFYTVCAQ, NN: MNNYIFLLFFLFYTVCAQ	0	5	318	318	105
PBANKA_1449300	PBANKA_1449300>CPW-WPC family protein, putative	2.13203	2.55		0.942717	9.60623		0	2	1644	1644	547
PBANKA_1243500	PBANKA_1243500>conserved Plasmodium protein, unknown function	2.00371	3.71	1.74	0.234652	9.59104	HMM: MVYTIKGIFFYICLLCIVTR, NN: MVYTIKGIFFYICLLCIVTRNMVLNF	1	9	711	711	236
PBANKA_1124000	PBANKA_1124000>sphingomyelin synthase 2, putative (SMS2)	2.13578	7.31	2.01	0.118324	9.48682		6	1	1206	1206	401
PBANKA_0903800	PBANKA_0903800>serine/threonine protein kinase, putative	1.17784	6.43		3.09936	9.47521		0	1	2898	2898	965	ATP binding, protein kinase activity	protein phosphorylation		ATP binding, protein kinase activity, transferase activity, transferring phosphorus-containing groups	protein phosphorylation		GO:0005524, GO:0004672	GO:0006468		GO:0005524, GO:0004672, GO:0016772	GO:0006468
PBANKA_1114200	PBANKA_1114200>ribose 5-phosphate epimerase, putative	1.03329	4.3	1.65	0.482379	9.40576		0	5	717	717	238	ribose-5-phosphate isomerase activity	pentose-phosphate shunt, non-oxidative branch		ribose-5-phosphate isomerase activity	pentose-phosphate shunt, non-oxidative branch		GO:0004751	GO:0009052		GO:0004751	GO:0009052
PBANKA_0615300	PBANKA_0615300>conserved Plasmodium protein, unknown function	1.12081	3.48	1.7	5.02934	9.36248		0	8	2940	2940	979
PBANKA_0203600	PBANKA_0203600>conserved Plasmodium protein, unknown function	2.07177	5.93	2	0.185407	9.35284	HMM: MVIIFPIFFVFVVFLSISCGK, NN: MVIIFPIFFVFVVFLSISCGK	0	1	690	690	229
PBANKA_1312700	PBANKA_1312700>gamete egress and sporozoite traversal protein (GEST)	1.68204			8.11617	9.33823	HMM: MKVFLCYASILFASILHSRAM, NN: MKVFLCYASILFASILHSRAM	0	3	750	750	249		exit from host cell	microneme, osmiophilic body					GO:0035891	GO:0020009, GO:0044310
PBANKA_0620300	PBANKA_0620300>conserved Plasmodium protein, unknown function	1.58732	4.29		0.836016	9.31725	HMM: MAYTHLFYIFVFIFLYMYKSE, NN: MAYTHLFYIFVFIFLYMYKSE	0	1	1665	1665	554
PBANKA_1218500	PBANKA_1218500>protein phosphatase inhibitor 2, putative	1.00493			9.26934	9.28844		0	5	435	435	144	protein serine/threonine phosphatase inhibitor activity	regulation of phosphoprotein phosphatase activity, regulation of signal transduction	cytoplasm, nucleus	protein phosphatase inhibitor activity	regulation of phosphoprotein phosphatase activity, regulation of signal transduction		GO:0004865	GO:0043666, GO:0009966	GO:0005737, GO:0005634	GO:0004864	GO:0043666, GO:0009966
PBANKA_0923300	PBANKA_0923300>conserved Plasmodium protein, unknown function	0.873273	3.4		0.389724	9.25107	HMM: MKIVVFDLVFIIIFHFQSKVQSI, NN: MKIVVFDLVFIIIFHFQSKVQSI	0	7	819	819	272
PBANKA_1228900	PBANKA_1228900>von Willebrand factor A domain-related protein (WARP)	1.64453	5.48	3.27	2.08641	9.20997	HMM: MKSVKGITYIFFSLAFISICMCQ, NN: MKSVKGITYIFFSLAFISICMCQ	0	1	912	912	303
PBANKA_1138900	PBANKA_1138900>conserved Plasmodium protein, unknown function	1.82829	6.06		0.717001	9.1961		0	2	4569	4569	1522
PBANKA_1333700	PBANKA_1333700>phosphodiesterase delta (PDEdelta)	1.99979	2.24		3.54956	9.19079		6	6	2382	2382	793	3',5'-cyclic-nucleotide phosphodiesterase activity	signal transduction		3',5'-cyclic-nucleotide phosphodiesterase activity	signal transduction		GO:0004114	GO:0007165		GO:0004114	GO:0007165
PBANKA_1334900	PBANKA_1334900>conserved Plasmodium protein, unknown function	1.6409	4.54	1.84	2.07417	9.1418		0	1	2511	2511	836
PBANKA_1209400	PBANKA_1209400>inner membrane complex sub-compartment protein 1 (ISP1)	1.75637			6.75012	9.14112		0	4	432	432	143			apical part of cell, cytosol, inner membrane complex						GO:0045177, GO:0005829, GO:0070258
PBANKA_1218300	PBANKA_1218300>CPW-WPC family protein, putative	2.9242	2.28	2.13	3.99584	9.116	HMM: MTKYFFIIPICFCFVFLNCSGN, NN: MTKYFFIIPICFCFVFLNCSGN	0	1	1584	1584	527
PBANKA_0807200	PBANKA_0807200>conserved Plasmodium protein, unknown function	1.07477	4		0.164707	9.0624	HMM: MNLLLYFLFLYATFWMGSLGK, NN: MNLLLYFLFLYATFWMGSLGK	0	1	657	657	218
PBANKA_1002100	PBANKA_1002100>6-cysteine protein (P36)	1.8918	2.56		0.0668549	8.77388	HMM: MKQYEFARHINTYFSVAQNMLFSIFLYYAFSL, NN: MKQYEFARHINTYFSVAQNMLFSIFLYYAFSLLIFLSIFVFKMRKAL	2	1	1059	1059	352
PBANKA_1445000	PBANKA_1445000>subpellicular microtubule protein 2, putative (SPM2)	2.68195	6.53	2.25	0	8.72405		0	2	777	777	258
PBANKA_1217700	PBANKA_1217700>ATP-dependent RNA helicase DDX6 (DOZI)	0.944603	7.53		2.59043	8.72169		0	2	1302	1302	433	ATP binding, nucleic acid binding			ATP binding, nucleic acid binding			GO:0005524, GO:0003676			GO:0005524, GO:0003676
PBANKA_1345500	PBANKA_1345500>conserved Plasmodium protein, unknown function	0.670499			3.50479	8.69933		0	1	1731	1731	576
PBANKA_1109900	PBANKA_1109900>stripes inner membrane complex protein, putative (SIP)	1.28615	2.13		0.358085	8.65642		0	3	738	738	245			inner membrane complex						GO:0070258
PBANKA_1400900	PBANKA_1400900>conserved Plasmodium protein, unknown function	2.41282			2.52302	8.65168		4	9	492	492	163
PBANKA_0703300	PBANKA_0703300>conserved Plasmodium protein, unknown function	1.27063	3.19		0.538036	8.62326	HMM: MKIGKIMSFPICILLIYVFLCTCE, NN: MKIGKIMSFPICILLIYVFLCTCE	0	1	642	642	213
PBANKA_0816800	PBANKA_0816800>glycolipid transfer protein, putative (GLTP)	1.90784	4.95	2.38	0.194347	8.623		0	1	654	654	217	glycolipid binding, glycolipid transporter activity	glycolipid transport	cytoplasm	glycolipid binding, glycolipid transporter activity	glycolipid transport	cytoplasm	GO:0051861, GO:0017089	GO:0046836	GO:0005737	GO:0051861, GO:0017089	GO:0046836	GO:0005737
PBANKA_1453300	PBANKA_1453300>acyl-CoA synthetase, putative	0.781574	2.5		1.36876	8.58171		0	1	2265	2265	754	catalytic activity	metabolic process		catalytic activity	metabolic process		GO:0003824	GO:0008152		GO:0003824	GO:0008152
PBANKA_1429200	PBANKA_1429200>conserved Plasmodium protein, unknown function (S20)	2.01677	3.15		1.47292	8.483		0	1	1752	1752	583
PBANKA_0714300	PBANKA_0714300>small heat shock protein HSP20 (HSP20)	1.3051	4.73	2.23	0.155724	8.45624		0	3	516	516	171			plasma membrane						GO:0005886
PBANKA_1427100	PBANKA_1427100>aquaporin, putative (AQP2)	1.41191	3.7	1.75	1.66668	8.36596		7	1	1788	1788	595	transporter activity	transport	membrane	transporter activity	transport	membrane	GO:0005215	GO:0006810	GO:0016020	GO:0005215	GO:0006810	GO:0016020
PBANKA_1040100	PBANKA_1040100>choline kinase (CK)	0.944296	3.62		0.650837	8.33778		0	1	1326	1326	441	kinase activity	glycerophospholipid biosynthetic process	cytosol	transferase activity, transferring phosphorus-containing groups			GO:0016301	GO:0046474	GO:0005829	GO:0016772
PBANKA_0619200	PBANKA_0619200>secreted ookinete protein, putative (PSOP1)	2.71293			7.72368	8.33236	HMM: MNKLLMLSLFLYGVAAV, NN: MNKLLMLSLFLYGVAAV	0	1	1440	1440	479
PBANKA_1219200	PBANKA_1219200>Cg8 protein, putative	0.655808			3.92897	8.29526		1	1	627	627	208
PBANKA_0413500	PBANKA_0413500>conserved Plasmodium protein, unknown function	1.62717	6.68		0.389267	8.19016		14	2	3114	3114	1037
PBANKA_0101500	PBANKA_0101500>conserved Plasmodium protein, unknown function	1.02801	4.77		0	8.16371		0	1	1404	1404	467
PBANKA_1131400	PBANKA_1131400>metacaspase 1 (MCA1)	2.40528	2.1	1.51	0.0992755	8.10217		0	1	1788	1788	595	cysteine-type endopeptidase activity	proteolysis		cysteine-type endopeptidase activity, protein binding	proteolysis		GO:0004197	GO:0006508		GO:0004197, GO:0005515	GO:0006508
PBANKA_0815700	PBANKA_0815700>transporter, putative	0.70337	4.33		0.0602614	8.05559		12	1	1476	1476	491		transmembrane transport	integral to membrane		transmembrane transport	integral to membrane		GO:0055085	GO:0016021		GO:0055085	GO:0016021
PBANKA_1143800	PBANKA_1143800>conserved Plasmodium protein, unknown function	1.79317	3.68		1.49169	7.95801	HMM: MTKVCIVYWLFFCLFYFEVVRGK, NN: MTKVCIVYWLFFCLFYFEVVRGK	1	1	768	768	255
PBANKA_0704700	PBANKA_0704700>conserved Plasmodium protein, unknown function	1.19459			0.0298052	7.78921		0	1	1464	1464	487
PBANKA_0904200	PBANKA_0904200>conserved Plasmodium protein, unknown function	1.29365	2.97		0	7.63594		0	1	1479	1479	492
PBANKA_0919900	PBANKA_0919900>6-phosphofructokinase, putative	2.14038			0	7.56894		0	5	4134	4134	1377	6-phosphofructokinase activity	glycolysis		6-phosphofructokinase activity	glycolysis		GO:0003872	GO:0006096		GO:0003872	GO:0006096
PBANKA_0929300	PBANKA_0929300>actin-related protein 2/3 complex subunit 1, putative (ARC40)	1.3808			2.29819	7.55046		0	7	1176	1176	391		actin filament organization, actin nucleation	Arp2/3 protein complex	protein binding				GO:0007015, GO:0045010	GO:0005885	GO:0005515
PBANKA_0109800	PBANKA_0109800>conserved Plasmodium protein, unknown function	1.08361	4.8	1.68	0.129478	7.49764		0	1	1113	1113	370
PBANKA_1027000	PBANKA_1027000>serine C-palmitoyltransferase, putative	0.836404	3.26		1.08064	7.41096	HMM: MSINKLMNVNCKIEFDNIYQSNVVNYLIAIIVLFAIILAI, NN: MSINKLMNVNCKIEFDNIYQSNVVNYLIAIIVLFAIILAI	1	1	1710	1710	569	pyridoxal phosphate binding, transferase activity	biosynthetic process		pyridoxal phosphate binding	biosynthetic process		GO:0030170, GO:0016740	GO:0009058		GO:0030170	GO:0009058
PBANKA_1110600	PBANKA_1110600>conserved Plasmodium protein, unknown function	1.2885	5.7	2.03	0.13302	7.33449	HMM: MKAVFFVILIFVLLSSTF, NN: MKAVFFVILIFVLLSSTFYGK	1	2	369	369	122
PBANKA_0824400	PBANKA_0824400>cyclin-dependent kinases regulatory subunit, putative	1.51673	2.23		6.47914	7.21545		0	2	792	792	263	cyclin-dependent protein kinase regulator activity	cell cycle		cyclin-dependent protein kinase regulator activity	cell cycle		GO:0016538	GO:0007049		GO:0016538	GO:0007049
PBANKA_1204200	PBANKA_1204200>conserved Plasmodium protein, unknown function	2.56437			8.5489	7.1981		0	2	1323	1323	440
PBANKA_0600600	PBANKA_0600600>NIMA related kinase 3, putative (NEK3)	2.70216			12.0183	7.14616	HMM: MFPLLFVTLFFFVFCVFLCLLPL, NN: MFPLLFVTLFFFVFCVFLC	2	1	960	960	319	ATP binding, protein kinase activity	protein phosphorylation		ATP binding, protein kinase activity, transferase activity, transferring phosphorus-containing groups	protein phosphorylation		GO:0005524, GO:0004672	GO:0006468		GO:0005524, GO:0004672, GO:0016772	GO:0006468
PBANKA_1325200	PBANKA_1325200>meiotic nuclear division protein 1, putative (MND1)	1.35249			0.025604	7.11501		0	7	615	615	204
PBANKA_0909500	PBANKA_0909500>AAA family ATPase, putative	0.815138			0	7.03452		0	7	1743	1743	580	ATP binding			ATP binding			GO:0005524			GO:0005524
PBANKA_1308600	PBANKA_1308600>fructose-bisphosphate aldolase 2 (ALDO2)	0.994685			10.3998	3.19719		0	2	1110	1110	369	fructose-bisphosphate aldolase activity	glycolysis		fructose-bisphosphate aldolase activity	glycolysis		GO:0004332	GO:0006096		GO:0004332	GO:0006096
PBANKA_1340400	PBANKA_1340400>oxidoreductase, putative	4.27146			9.98386	0.604817		0	3	1005	1005	334	oxidoreductase activity, acting on the CH-OH group of donors, NAD or NADP as acceptor	carbohydrate metabolic process, carboxylic acid metabolic process, oxidation-reduction process		catalytic activity, oxidoreductase activity, oxidoreductase activity, acting on the CH-OH group of donors, NAD or NADP as acceptor	carbohydrate metabolic process, cellular carbohydrate metabolic process, oxidation-reduction process		GO:0016616	GO:0005975, GO:0019752, GO:0055114		GO:0003824, GO:0016491, GO:0016616	GO:0005975, GO:0044262, GO:0055114
PBANKA_0622000	PBANKA_0622000>conserved Plasmodium protein, unknown function	1.50189			9.43912	5.63056		0	4	900	900	299
PBANKA_1431500	PBANKA_1431500>conserved Plasmodium protein, unknown function	2.3783			9.33761	0.199628		0	1	1080	1080	359
PBANKA_1352100	PBANKA_1352100>conserved Plasmodium protein, unknown function	1.20478			9.20005	2.3898		0	8	1356	1356	451
PBANKA_1030100	PBANKA_1030100>actin II	1.50368			8.93012	1.96221		0	2	1131	1131	376			cytoplasm						GO:0005737
PBANKA_1432400	PBANKA_1432400>perforin-like protein 2 (PLP2)	0.933543			8.8686	6.09406		0	1	3000	3000	999	wide pore channel activity		membrane, vesicle				GO:0022829		GO:0016020, GO:0031982
PBANKA_1458800	PBANKA_1458800>kinesin, putative	0.797872		1.62	8.85626	3.55577		0	1	4245	4245	1414	ATP binding, microtubule binding, microtubule motor activity	microtubule-based movement	kinesin complex	ATP binding, microtubule binding, microtubule motor activity	microtubule-based movement		GO:0005524, GO:0008017, GO:0003777	GO:0007018	GO:0005871	GO:0005524, GO:0008017, GO:0003777	GO:0007018
PBANKA_1429400	PBANKA_1429400>dynein light chain 1, putative	0.724897			8.61107	4.64765		0	1	282	282	93		microtubule-based process	microtubule associated complex		microtubule-based process	microtubule associated complex		GO:0007017	GO:0005875		GO:0007017	GO:0005875
PBANKA_1109600	PBANKA_1109600>conserved Plasmodium protein, unknown function	0.664539			8.3605	4.78779		0	7	2019	2019	672
PBANKA_1108000	PBANKA_1108000>transcription factor IIb, putative	0.972515			8.33296	3.20105		0	4	1173	1173	390
PBANKA_1208800	PBANKA_1208800>conserved Plasmodium protein, unknown function	1.89528			8.27279	1.0945		0	6	1062	1062	353
PBANKA_1421000	PBANKA_1421000>calmodulin, putative	0.937599			8.15841	0.259726		0	3	720	720	239	calcium ion binding			calcium ion binding			GO:0005509			GO:0005509
PBANKA_1038200	PBANKA_1038200>nuclear formin-like protein (MISFIT)	0.810279			8.01143	4.11901		0	2	4785	4785	1594			nucleus						GO:0005634
PBANKA_1030400	PBANKA_1030400>conserved Plasmodium protein, unknown function	2.09078		1.66	7.9335	0.448639		0	3	2325	2325	774
PBANKA_1402400	PBANKA_1402400>conserved Plasmodium protein, unknown function	0.835321			7.87848	0.257689		0	5	612	612	203
PBANKA_0504300	PBANKA_0504300>flagellar outer arm dynein-associated protein, putative	2.28379			7.80348	6.93065		0	3	306	306	101		microtubule-based movement	cytoplasmic dynein complex					GO:0007018	GO:0005868
PBANKA_0521200	PBANKA_0521200>conserved Plasmodium protein, unknown function	2.26194			7.56291	3.43611		0	9	1080	1080	359
PBANKA_0822900	PBANKA_0822900>dynein intermediate chain, putative	1.25612			7.56241	1.06819		0	8	2394	2394	797				protein binding						GO:0005515
PBANKA_0804300	PBANKA_0804300>DNA mismatch repair protein MSH2 (MSH2-2)	1.40208			7.52335	2.33183		0	1	2562	2562	853	ATP binding, mismatched DNA binding	mismatch repair		ATP binding, mismatched DNA binding	mismatch repair		GO:0005524, GO:0030983	GO:0006298		GO:0005524, GO:0030983	GO:0006298
PBANKA_0708100	PBANKA_0708100>dynein light chain 1 (DLC1)	1.14484			7.17459	2.81231		0	6	597	597	198			cell projection cytoplasm	protein binding					GO:0032838	GO:0005515
PBANKA_1349300	PBANKA_1349300>conserved Plasmodium protein, unknown function	0.969005			6.98239	3.08401	HMM: MKRGSIFFLLSTFFIFNYAQSS, NN: MKRGSIFFLLSTFFIFNYAQSS	0	1	672	672	223
PBANKA_0705500	PBANKA_0705500>conserved Plasmodium protein, unknown function	1.0782			6.91451	0.866109		0	6	558	558	185				protein binding						GO:0005515
PBANKA_1335700	PBANKA_1335700>conserved Plasmodium protein, unknown function	1.11864			6.85855	5.29781		0	3	657	657	218
PBANKA_1212700	PBANKA_1212700>conserved Plasmodium protein, unknown function	0.736751			6.74142	6.63534		2	2	6054	6054	2017				protein binding						GO:0005515
PBANKA_0811800	PBANKA_0811800>actin-like protein, putative (ALP5a)	0.764045			6.48493	2.70155		0	1	1725	1725	574	ATP binding	Arp2/3 complex-mediated actin nucleation, actin filament organization	Arp2/3 protein complex				GO:0005524	GO:0034314, GO:0007015	GO:0005885
PBANKA_0926900	PBANKA_0926900>WD repeat-containing protein, putative	0.722876			6.35888	5.98149		0	2	1644	1644	547				protein binding						GO:0005515
PBANKA_1038400	PBANKA_1038400>selenoprotein, putative (Sel1)	0.87646	2.07		5.96519	6.99741		0	3	342	342	113			endoplasmic reticulum						GO:0005783
PBANKA_0716500	PBANKA_0716500>RNA-binding protein, putative	1.54805			5.72166	2.21459		0	8	1167	1167	388	nucleic acid binding			nucleic acid binding			GO:0003676			GO:0003676
PBANKA_1349400	PBANKA_1349400>conserved Plasmodium protein, unknown function	1.36545			5.65972	0.180114		0	3	1509	1509	502		DNA replication	nucleus					GO:0006260	GO:0005634
PBANKA_1209900	PBANKA_1209900>conserved Plasmodium protein, unknown function	1.81429			5.40957	6.97297		4	1	528	528	175
PBANKA_0413400	PBANKA_0413400>conserved Plasmodium protein, unknown function	1.36387			4.78807	1.42028		0	3	1116	1116	371
PBANKA_0933600	PBANKA_0933600>dynein light chain 2, putative	0.772737			4.63876	0.619027		0	2	621	621	206
PBANKA_1300500	PBANKA_1300500>tubulin epsilon chain, putative	0.679398			4.6193	1.0835		0	1	1503	1503	500	GTP binding, GTPase activity	microtubule-based process, protein polymerization	microtubule, protein complex	GTP binding, GTPase activity	GTP catabolic process, protein polymerization	protein complex	GO:0005525, GO:0003924	GO:0007017, GO:0051258	GO:0005874, GO:0043234	GO:0005525, GO:0003924	GO:0006184, GO:0051258	GO:0043234
PBANKA_1027700	PBANKA_1027700>uracil-DNA glycosylase, putative (UDG)	0.813202			4.57133	3.9212		0	1	975	975	324	uracil DNA N-glycosylase activity	base-excision repair		uracil DNA N-glycosylase activity	DNA repair, base-excision repair		GO:0004844	GO:0006284		GO:0004844	GO:0006281, GO:0006284
PBANKA_0917400	PBANKA_0917400>armadillo repeat protein PF16 (PF16)	1.2708			4.31804	1.82272		0	2	1530	1530	509		ciliary or flagellar motility, flagellar axoneme assembly		binding, protein binding				GO:0001539, GO:0035084		GO:0005488, GO:0005515
PBANKA_1427700	PBANKA_1427700>RuvB-like helicase 1, putative (RUVB1)	1.66991		1.6	3.64046	2.0545		0	5	1524	1524	507	ATP binding, ATP-dependent 5'-3' DNA helicase activity, ATPase activity			ATP binding, DNA helicase activity			GO:0005524, GO:0043141, GO:0016887			GO:0005524, GO:0003678
PBANKA_0301400	PBANKA_0301400>conserved Plasmodium protein, unknown function	0.693674			3.47147	0.657241		1	1	1479	1479	492
PBANKA_0102400	PBANKA_0102400>conserved Plasmodium protein, unknown function	1.06261		1.53	3.4328	3.36458		2	3	5526	5526	1841	DNA binding			DNA binding		intracellular	GO:0003677			GO:0003677		GO:0005622
PBANKA_0418300	PBANKA_0418300>protein RER1, putative (RER1)	0.774089			2.62685	4.164		3	2	606	606	201			integral to membrane			integral to membrane			GO:0016021			GO:0016021
PBANKA_1214400	PBANKA_1214400>conserved Plasmodium protein, unknown function	0.99319	3.44		2.45609	6.58776		0	1	1506	1506	501
PBANKA_1338000	PBANKA_1338000>conserved Plasmodium protein, unknown function	1.48233			2.36951	5.69661		0	2	342	342	113
PBANKA_0929700	PBANKA_0929700>haloacid dehalogenase-like hydrolase, putative	0.776852	1.77		2.24299	5.15151		0	1	921	921	306	hydrolase activity	metabolic process		hydrolase activity	metabolic process		GO:0016787	GO:0008152		GO:0016787	GO:0008152
PBANKA_0819800	PBANKA_0819800>gamma-glutamylcysteine synthetase (gammaGCS)	0.905875			2.23149	3.99234		0	1	2904	2904	967	glutamate-cysteine ligase activity	glutathione biosynthetic process	cytosol	glutamate-cysteine ligase activity	glutathione biosynthetic process		GO:0004357	GO:0006750	GO:0005829	GO:0004357	GO:0006750
PBANKA_1343700	PBANKA_1343700>conserved Plasmodium protein, unknown function	1.22563			1.90028	6.67737		0	9	1155	1155	384
PBANKA_0815100	PBANKA_0815100>conserved Plasmodium protein, unknown function	0.812204	3.03		1.61482	6.49109		0	1	3177	3177	1058
PBANKA_1030300	PBANKA_1030300>nuclear transport factor 2, putative (NTF2)	0.651285			1.55576	4.91739		0	3	378	378	125		transport	intracellular		transport	intracellular		GO:0006810	GO:0005622		GO:0006810	GO:0005622
PBANKA_1434900	PBANKA_1434900>raf kinase inhibitor, putative (RKIP)	0.879618			1.48936	4.72938		0	1	573	573	190	protein kinase regulator activity						GO:0019887
PBANKA_0617000	PBANKA_0617000>LEM3/CDC50 family protein, putative	1.19136			1.37383	3.5102		2	2	1275	1275	424			membrane			membrane			GO:0016020			GO:0016020
PBANKA_1246400	PBANKA_1246400>BIR protein	0.918631			1.19956	0		1	3	957	957	318
PBANKA_0836800	PBANKA_0836800>erythrocyte membrane associated protein 1 (EMAP1)	3.55171			0.992813	3.08666	HMM: MVKIHIEKFFFAVNLFLYLSDKCFAI, NN: MVKIHIEKFFFAVNLFLYLSDKCFAI	0	6	993	993	330			host cell membrane						GO:0033644
PBANKA_0518500	PBANKA_0518500>ADP-ribosylation factor, putative	0.863803	4.35		0.834085	6.90928		0	1	537	537	178	GTP binding	intracellular protein transport, small GTPase mediated signal transduction	intracellular	GTP binding	intracellular protein transport, protein transport, small GTPase mediated signal transduction	intracellular	GO:0005525	GO:0006886, GO:0007264	GO:0005622	GO:0005525	GO:0006886, GO:0015031, GO:0007264	GO:0005622
PBANKA_0938600	PBANKA_0938600>casein kinase 2, alpha subunit (CK2alpha)	0.821004			0.594614	3.52993		0	1	1008	1008	335	ATP binding, protein kinase activity	protein phosphorylation	cytoplasm, nucleus, protein kinase CK2 complex	ATP binding, protein kinase activity, transferase activity, transferring phosphorus-containing groups	protein phosphorylation		GO:0005524, GO:0004672	GO:0006468	GO:0005737, GO:0005634, GO:0005956	GO:0005524, GO:0004672, GO:0016772	GO:0006468
PBANKA_0314800	PBANKA_0314800>conserved Plasmodium membrane protein, unknown function	2.56863	5.68	1.56	0.572841	6.84744		5	4	957	957	318
PBANKA_1009800	PBANKA_1009800>cytochrome c oxidase assembly protein, putative	0.871354	2.25		0.477423	2.65481		8	1	1302	1302	433	oxidoreductase activity, acting on the CH-CH group of donors	heme a biosynthetic process, oxidation-reduction process	integral to membrane	oxidoreductase activity, acting on the CH-CH group of donors	heme a biosynthetic process, oxidation-reduction process	integral to membrane	GO:0016627	GO:0006784, GO:0055114	GO:0016021	GO:0016627	GO:0006784, GO:0055114	GO:0016021
PBANKA_1102100	PBANKA_1102100>conserved Plasmodium protein, unknown function	1.55375	4.05		0.455088	6.24949		0	1	816	816	271
PBANKA_1234100	PBANKA_1234100>cytochrome c oxidase assembly protein, putative	0.697958			0.445317	4.14366		5	1	1662	1662	553	protoheme IX farnesyltransferase activity	heme O biosynthetic process	integral to membrane	prenyltransferase activity, protoheme IX farnesyltransferase activity	heme O biosynthetic process	integral to membrane	GO:0008495	GO:0048034	GO:0016021	GO:0004659, GO:0008495	GO:0048034	GO:0016021
PBANKA_0522400	PBANKA_0522400>steroid dehydrogenase, putative	1.5216			0.437252	5.14433		2	5	969	969	322	oxidoreductase activity	metabolic process		oxidoreductase activity	metabolic process		GO:0016491	GO:0008152		GO:0016491	GO:0008152
PBANKA_1232300	PBANKA_1232300>UTP--glucose-1-phosphate uridylyltransferase, putative	0.801457			0.28949	5.54831		0	1	2289	2289	762	uridylyltransferase activity	metabolic process		uridylyltransferase activity	metabolic process		GO:0070569	GO:0008152		GO:0070569	GO:0008152
PBANKA_1019800	PBANKA_1019800>calcium-dependent protein kinase, putative	1.49634	6.69	2.72	0.260914	6.54833		0	9	855	855	284	ATP binding, protein kinase activity	protein phosphorylation		ATP binding, protein kinase activity, transferase activity, transferring phosphorus-containing groups	protein phosphorylation		GO:0005524, GO:0004672	GO:0006468		GO:0005524, GO:0004672, GO:0016772	GO:0006468
PBANKA_1243100	PBANKA_1243100>F-actin-capping protein subunit alpha (CPalpha)	1.29078			0.260409	6.71982		0	9	924	924	307	actin filament binding	actin filament capping, barbed-end actin filament capping	F-actin capping protein complex	actin binding	actin cytoskeleton organization	F-actin capping protein complex, WASH complex	GO:0051015	GO:0051693, GO:0051016	GO:0008290	GO:0003779	GO:0030036	GO:0008290, GO:0071203
PBANKA_0310300	PBANKA_0310300>protein kinase 7 (PK7)	1.01877			0.234122	5.16053		0	4	1050	1050	349	ATP binding, protein kinase activity	protein phosphorylation		ATP binding, protein kinase activity, transferase activity, transferring phosphorus-containing groups	protein phosphorylation		GO:0005524, GO:0004672	GO:0006468		GO:0005524, GO:0004672, GO:0016772	GO:0006468
PBANKA_0616400	PBANKA_0616400>conserved Plasmodium protein, unknown function	0.748863	2.2		0.16856	4.92452		2	5	828	828	275
PBANKA_0407300	PBANKA_0407300>conserved Plasmodium protein, unknown function	1.67108			0.14839	6.67319	HMM: MKIYYLFFLLILIQLNLV, NN: MKIYYLFFLLILIQLNLVNNQ	0	5	531	531	176
PBANKA_1438700	PBANKA_1438700>mitochondrial carrier protein, putative	0.828083			0.126216	0.780357		0	1	933	933	310
PBANKA_0824200	PBANKA_0824200>perforin-like protein 3 (PLP3)	1.06317	2.89		0.120407	5.12185	HMM: MMFKRKYLFFPCFFLIIVNILH, NN: MMFKRKYLFFPCFFLIIVNILHKLDNLGAD	0	1	2448	2448	815		entry into host cell	microneme					GO:0030260	GO:0020009
PBANKA_0830700	PBANKA_0830700>procollagen lysine 5-dioxygenase, putative	0.992008	3.59		0.0505751	5.9464		2	1	1575	1575	524
PBANKA_1300900	PBANKA_1300900>cytochrome c oxidase assembly protein COX11, putative (COX11)	0.657737			0	2.58383		1	1	684	684	227	copper ion binding			copper ion binding			GO:0005507			GO:0005507
PBANKA_1229800	PBANKA_1229800>enoyl-acyl carrier reductase (FABI)	1.32311			0	2.51254	HMM: MYKKLIVFLTILIFNYLKITCF, NN: MYKKLIVFLTILIFNYLKITCF	1	1	1191	1191	396			apicoplast						GO:0020011
PBANKA_0208600	PBANKA_0208600>conserved protein, unknown function	0.745383	4.68		0	2.46725	HMM: MILATENKKRLIYLLIYILFLKGSM, NN: MILATENKKRLIYLLIYILFLKGSMNI	1	1	822	822	273
PBANKA_1365650	PBANKA_1365650>fam-a protein, pseudogene	1.2947	2.95		0	0	HMM: KINKFYIQIVLFLLSIFVYTNNKTLAT, NN: KINKFYIQIVLFLLSIFVYTN	0	6	804	804	267

## Sheet: Table S1C
GeneID	Annotation	Cellular process	[Annotated GO Function Term]	[Annotated GO Process Term]	[Annotated GO Component Term]	[Predicted GO Function Term]	[Predicted GO Process Term]	[Predicted GO Component Term]	[Annotated GO Function ID]	[Annotated GO Process ID]	[Annotated GO Component ID]	[Predicted GO Function ID]	[Predicted GO Process ID]	[Predicted GO Component ID]
PBANKA_1333700	PBANKA_1333700>phosphodiesterase delta (PDEdelta)	Cell signalling	3',5'-cyclic-nucleotide phosphodiesterase activity	signal transduction		3',5'-cyclic-nucleotide phosphodiesterase activity	signal transduction		GO:0004114	GO:0007165		GO:0004114	GO:0007165
PBANKA_1421000	PBANKA_1421000>calmodulin, putative	Cell signalling	calcium ion binding			calcium ion binding			GO:0005509			GO:0005509
PBANKA_1212700	PBANKA_1212700>conserved Plasmodium protein, unknown function SPRY AND RANBP DOMAIN (Calcium signalling)	Cell signalling				protein binding						GO:0005515
PBANKA_0938600	PBANKA_0938600>casein kinase 2, alpha subunit (CK2alpha)	Cell signalling	ATP binding, protein kinase activity	protein phosphorylation	cytoplasm, nucleus, protein kinase CK2 complex	ATP binding, protein kinase activity, transferase activity, transferring phosphorus-containing groups	protein phosphorylation		GO:0005524, GO:0004672	GO:0006468	GO:0005737, GO:0005634, GO:0005956	GO:0005524, GO:0004672, GO:0016772	GO:0006468
PBANKA_0417200	PBANKA_0417200>conserved Plasmodium protein, unknown function PLECKSTRIN HOMOLOG DOMAIN	Cell signalling
PBANKA_0903800	PBANKA_0903800>serine/threonine protein kinase, putative	Cell signalling	ATP binding, protein kinase activity	protein phosphorylation		ATP binding, protein kinase activity, transferase activity, transferring phosphorus-containing groups	protein phosphorylation		GO:0005524, GO:0004672	GO:0006468		GO:0005524, GO:0004672, GO:0016772	GO:0006468
PBANKA_0402500	PBANKA_0402500>phosphatidylethanolamine-binding protein, putative	Cell signalling
PBANKA_1019800	PBANKA_1019800>calcium-dependent protein kinase, putative	Cell signalling	ATP binding, protein kinase activity	protein phosphorylation		ATP binding, protein kinase activity, transferase activity, transferring phosphorus-containing groups	protein phosphorylation		GO:0005524, GO:0004672	GO:0006468		GO:0005524, GO:0004672, GO:0016772	GO:0006468
PBANKA_1414500	PBANKA_1414500>protein kinase, putative	Cell signalling	ATP binding, protein kinase activity	protein phosphorylation		ATP binding, protein kinase activity, transferase activity, transferring phosphorus-containing groups	protein phosphorylation		GO:0005524, GO:0004672	GO:0006468		GO:0005524, GO:0004672, GO:0016772	GO:0006468
PBANKA_0600600	PBANKA_0600600>NIMA related kinase 3, putative (NEK3)	Cell signalling	ATP binding, protein kinase activity	protein phosphorylation		ATP binding, protein kinase activity, transferase activity, transferring phosphorus-containing groups	protein phosphorylation		GO:0005524, GO:0004672	GO:0006468		GO:0005524, GO:0004672, GO:0016772	GO:0006468
PBANKA_0310300	PBANKA_0310300>protein kinase 7 (PK7)	Cell signalling	ATP binding, protein kinase activity	protein phosphorylation		ATP binding, protein kinase activity, transferase activity, transferring phosphorus-containing groups	protein phosphorylation		GO:0005524, GO:0004672	GO:0006468		GO:0005524, GO:0004672, GO:0016772	GO:0006468
PBANKA_0824400	PBANKA_0824400>cyclin-dependent kinases regulatory subunit, putative	Cell signalling	cyclin-dependent protein kinase regulator activity	cell cycle		cyclin-dependent protein kinase regulator activity	cell cycle		GO:0016538	GO:0007049		GO:0016538	GO:0007049
PBANKA_0617000	PBANKA_0617000>LEM3/CDC50 family protein, putative	Cell signalling			membrane			membrane			GO:0016020			GO:0016020
PBANKA_1434900	PBANKA_1434900>raf kinase inhibitor, putative (RKIP)	Cell signalling	protein kinase regulator activity						GO:0019887
PBANKA_1202600	PBANKA_1202600>E3 ubiquitin-protein ligase, putative	Cell signalling	zinc ion binding			protein binding, zinc ion binding			GO:0008270			GO:0005515, GO:0008270
PBANKA_1218500	PBANKA_1218500>protein phosphatase inhibitor 2, putative	Cell signalling	protein serine/threonine phosphatase inhibitor activity	regulation of phosphoprotein phosphatase activity, regulation of signal transduction	cytoplasm, nucleus	protein phosphatase inhibitor activity	regulation of phosphoprotein phosphatase activity, regulation of signal transduction		GO:0004865	GO:0043666, GO:0009966	GO:0005737, GO:0005634	GO:0004864	GO:0043666, GO:0009966
PBANKA_1243100	PBANKA_1243100>F-actin-capping protein subunit alpha (CPalpha)	Cell cytoskeleton and structure	actin filament binding	actin filament capping, barbed-end actin filament capping	F-actin capping protein complex	actin binding	actin cytoskeleton organization	F-actin capping protein complex, WASH complex	GO:0051015	GO:0051693, GO:0051016	GO:0008290	GO:0003779	GO:0030036	GO:0008290, GO:0071203
PBANKA_1209400	PBANKA_1209400>inner membrane complex sub-compartment protein 1 (ISP1)	Cell cytoskeleton and structure			apical part of cell, cytosol, inner membrane complex						GO:0045177, GO:0005829, GO:0070258
PBANKA_1115300	PBANKA_1115300>glideosome-associated protein 40, putative (GAP40)	Cell cytoskeleton and structure			inner membrane complex						GO:0070258
PBANKA_1444800	PBANKA_1444800>thioredoxin-like associated protein 1, putative (TLAP1) JUN LIU et al, 2013	Cell cytoskeleton and structure			cortical microtubule						GO:0055028
PBANKA_0830400	PBANKA_0830400>G2 protein	Cell cytoskeleton and structure		cell motility	pellicle					GO:0048870	GO:0020039
PBANKA_1030100	PBANKA_1030100>actin II	Cell cytoskeleton and structure			cytoplasm						GO:0005737
PBANKA_0811800	PBANKA_0811800>actin-like protein, putative (ALP5a)	Cell cytoskeleton and structure	ATP binding	Arp2/3 complex-mediated actin nucleation, actin filament organization	Arp2/3 protein complex				GO:0005524	GO:0034314, GO:0007015	GO:0005885
PBANKA_0705500	PBANKA_0705500>conserved Plasmodium protein, unknown function ANKYRIN RPEAT DOMAIN	Cell cytoskeleton and structure				protein binding						GO:0005515
PBANKA_0815400	PBANKA_0815400>conserved Plasmodium protein, unknown function TROPOMYOSIN DOMAIN	Cell cytoskeleton and structure	transmembrane transporter activity		integral to membrane				GO:0022857		GO:0016021
PBANKA_0622400	PBANKA_0622400>kinesin-19, putative	Cell cytoskeleton and structure	ATP binding, microtubule binding, microtubule motor activity	microtubule-based movement	kinesin complex	ATP binding, microtubule binding, microtubule motor activity	microtubule-based movement		GO:0005524, GO:0008017, GO:0003777	GO:0007018	GO:0005871	GO:0005524, GO:0008017, GO:0003777	GO:0007018
PBANKA_1458800	PBANKA_1458800>kinesin, putative	Cell cytoskeleton and structure	ATP binding, microtubule binding, microtubule motor activity	microtubule-based movement	kinesin complex	ATP binding, microtubule binding, microtubule motor activity	microtubule-based movement		GO:0005524, GO:0008017, GO:0003777	GO:0007018	GO:0005871	GO:0005524, GO:0008017, GO:0003777	GO:0007018
PBANKA_0708100	PBANKA_0708100>dynein light chain 1 (DLC1)	Cell cytoskeleton and structure			cell projection cytoplasm	protein binding					GO:0032838	GO:0005515
PBANKA_0933600	PBANKA_0933600>dynein light chain 2, putative	Cell cytoskeleton and structure
PBANKA_0822900	PBANKA_0822900>dynein intermediate chain, putative	Cell cytoskeleton and structure				protein binding						GO:0005515
PBANKA_0821400	PBANKA_0821400>ADP-ribosylation factor, putative	Cell cytoskeleton and structure	GTP binding	small GTPase mediated signal transduction	intracellular	GTP binding	small GTPase mediated signal transduction	intracellular	GO:0005525	GO:0007264	GO:0005622	GO:0005525	GO:0007264	GO:0005622
PBANKA_0504300	PBANKA_0504300>flagellar outer arm dynein-associated protein, putative	Cell cytoskeleton and structure		microtubule-based movement	cytoplasmic dynein complex					GO:0007018	GO:0005868
PBANKA_1429400	PBANKA_1429400>dynein light chain 1, putative	Cell cytoskeleton and structure		microtubule-based process	microtubule associated complex		microtubule-based process	microtubule associated complex		GO:0007017	GO:0005875		GO:0007017	GO:0005875
PBANKA_0518500	PBANKA_0518500>ADP-ribosylation factor, putative	Cell cytoskeleton and structure	GTP binding	intracellular protein transport, small GTPase mediated signal transduction	intracellular	GTP binding	intracellular protein transport, protein transport, small GTPase mediated signal transduction	intracellular	GO:0005525	GO:0006886, GO:0007264	GO:0005622	GO:0005525	GO:0006886, GO:0015031, GO:0007264	GO:0005622
PBANKA_1300500	PBANKA_1300500>tubulin epsilon chain, putative	Cell cytoskeleton and structure	GTP binding, GTPase activity	microtubule-based process, protein polymerization	microtubule, protein complex	GTP binding, GTPase activity	GTP catabolic process, protein polymerization	protein complex	GO:0005525, GO:0003924	GO:0007017, GO:0051258	GO:0005874, GO:0043234	GO:0005525, GO:0003924	GO:0006184, GO:0051258	GO:0043234
PBANKA_1206900	PBANKA_1206900>tubulin beta chain, putative	Cell cytoskeleton and structure	GTP binding, GTPase activity, structural constituent of cytoskeleton	microtubule-based process, protein polymerization	microtubule, protein complex	GTP binding, GTPase activity	GTP catabolic process, protein polymerization	protein complex	GO:0005525, GO:0003924, GO:0005200	GO:0007017, GO:0051258	GO:0005874, GO:0043234	GO:0005525, GO:0003924	GO:0006184, GO:0051258	GO:0043234
PBANKA_0209300	PBANKA_0209300>actin-related protein (ARP1)	Cell cytoskeleton and structure	structural constituent of cytoskeleton		apical part of cell, dynactin complex				GO:0005200		GO:0045177, GO:0005869
PBANKA_1030400	PBANKA_1030400>conserved Plasmodium protein, unknown function MORN DOMAIN look at AOIFE et al, 2010 on TgMORN1	Cell cytoskeleton and structure
PBANKA_0929300	PBANKA_0929300>actin-related protein 2/3 complex subunit 1, putative (ARC40)	Cell cytoskeleton and structure		actin filament organization, actin nucleation	Arp2/3 protein complex	protein binding				GO:0007015, GO:0045010	GO:0005885	GO:0005515
PBANKA_0810700	PBANKA_0810700>subpellicular microtubule protein 1, putative (SPM1)	Cell cytoskeleton and structure			subpellicular microtubule						GO:0020025
PBANKA_1445000	PBANKA_1445000>subpellicular microtubule protein 2, putative (SPM2)	Cell cytoskeleton and structure
PBANKA_1436600	PBANKA_1436600>inner membrane complex protein 1h (IMC1h)	Cell cytoskeleton and structure		cell motility	inner membrane complex					GO:0048870	GO:0070258
PBANKA_1120400	PBANKA_1120400>inner membrane complex protein 1j, putative (ALV7)	Cell cytoskeleton and structure			inner membrane complex						GO:0070258
PBANKA_1219100	PBANKA_1219100>inner membrane complex protein 1d (IMC1d)	Cell cytoskeleton and structure			inner membrane complex						GO:0070258
PBANKA_0402700	PBANKA_0402700>inner membrane complex protein 1e (IMC1e)	Cell cytoskeleton and structure			inner membrane complex						GO:0070258
PBANKA_1354900	PBANKA_1354900>inner membrane complex protein 1k, putative (IMC1k)	Cell cytoskeleton and structure			inner membrane complex						GO:0070258
PBANKA_0707100	PBANKA_0707100>inner membrane complex protein 1i (IMC1i)	Cell cytoskeleton and structure			inner membrane complex						GO:0070258
PBANKA_1109900	PBANKA_1109900>stripes inner membrane complex protein, putative (SIP)	Cell cytoskeleton and structure			inner membrane complex						GO:0070258
PBANKA_1325200	PBANKA_1325200>meiotic nuclear division protein 1, putative (MND1)	DNA replication and repair
PBANKA_1027700	PBANKA_1027700>uracil-DNA glycosylase, putative (UDG)	DNA replication and repair	uracil DNA N-glycosylase activity	base-excision repair		uracil DNA N-glycosylase activity	DNA repair, base-excision repair		GO:0004844	GO:0006284		GO:0004844	GO:0006281, GO:0006284
PBANKA_0714000	PBANKA_0714000>meiotic recombination protein DMC1 (DMC1)	DNA replication and repair	ATP binding, DNA binding, DNA-dependent ATPase activity	DNA repair, reciprocal meiotic recombination	nucleus	ATP binding, DNA binding, DNA-dependent ATPase activity, nucleotide binding	DNA metabolic process, reciprocal meiotic recombination	nucleus	GO:0005524, GO:0003677, GO:0008094	GO:0006281, GO:0007131	GO:0005634	GO:0005524, GO:0003677, GO:0008094, GO:0000166	GO:0006259, GO:0007131	GO:0005634
PBANKA_1407900	PBANKA_1407900>HORMA domain protein, putative	DNA replication and repair
PBANKA_0804300	PBANKA_0804300>DNA mismatch repair protein MSH2 (MSH2-2)	DNA replication and repair	ATP binding, mismatched DNA binding	mismatch repair		ATP binding, mismatched DNA binding	mismatch repair		GO:0005524, GO:0030983	GO:0006298		GO:0005524, GO:0030983	GO:0006298
PBANKA_1349400	PBANKA_1349400>conserved Plasmodium protein, unknown function	DNA replication and repair		DNA replication	nucleus					GO:0006260	GO:0005634
PBANKA_1402400	PBANKA_1402400>conserved Plasmodium protein, unknown function GINS SUPERFAMILY	DNA replication and repair
PBANKA_0615300	PBANKA_0615300>conserved Plasmodium protein, unknown function SMC DOMAIN	DNA replication and repair
PBANKA_0815100	PBANKA_0815100>conserved Plasmodium protein, unknown function SMC DOMAIN	DNA replication and repair
PBANKA_0611600	PBANKA_0611600>ribonucleoside-diphosphate reductase, large subunit, putative	DNA replication and repair	ATP binding, ribonucleoside-diphosphate reductase activity, thioredoxin disulfide as acceptor	DNA replication, oxidation-reduction process		ATP binding, ribonucleoside-diphosphate reductase activity, thioredoxin disulfide as acceptor	DNA replication, oxidation-reduction process		GO:0005524, GO:0004748	GO:0006260, GO:0055114		GO:0005524, GO:0004748	GO:0006260, GO:0055114
PBANKA_1427700	PBANKA_1427700>RuvB-like helicase 1, putative (RUVB1)	DNA replication and repair	ATP binding, ATP-dependent 5'-3' DNA helicase activity, ATPase activity			ATP binding, DNA helicase activity			GO:0005524, GO:0043141, GO:0016887			GO:0005524, GO:0003678
PBANKA_1345500	PBANKA_1345500>conserved Plasmodium protein, unknown function LISH DOMAIN-implicated in microtubule dynamics in chromosome segregation	DNA replication and repair
PBANKA_1038200	PBANKA_1038200>nuclear formin-like protein (MISFIT)	DNA replication and repair			nucleus						GO:0005634
PBANKA_0312700	PBANKA_0312700>DEAD/DEAH helicase, putative	Gene regulation	ATP binding			ATP binding, DNA binding			GO:0005524			GO:0005524, GO:0003677
PBANKA_1217700	PBANKA_1217700>ATP-dependent RNA helicase DDX6 (DOZI)	Gene regulation	ATP binding, nucleic acid binding			ATP binding, nucleic acid binding			GO:0005524, GO:0003676			GO:0005524, GO:0003676
PBANKA_0503500	PBANKA_0503500>zinc finger protein, putative	Gene regulation	metal ion binding			metal ion binding			GO:0046872			GO:0046872
PBANKA_1134900	PBANKA_1134900>zinc finger protein, putative	Gene regulation	metal ion binding			metal ion binding			GO:0046872			GO:0046872
PBANKA_0608600	PBANKA_0608600>zinc finger protein, putative	Gene regulation	metal ion binding			metal ion binding			GO:0046872			GO:0046872
PBANKA_0716500	PBANKA_0716500>RNA-binding protein, putative	Gene regulation	nucleic acid binding			nucleic acid binding			GO:0003676			GO:0003676
PBANKA_1108000	PBANKA_1108000>transcription factor IIb, putative	Gene regulation
PBANKA_0102400	PBANKA_0102400>conserved Plasmodium protein, unknown function ARID/BRIGHT DNA binding domain	Gene regulation	DNA binding			DNA binding		intracellular	GO:0003677			GO:0003677		GO:0005622
PBANKA_0926900	PBANKA_0926900>WD repeat-containing protein, putative	Gene regulation				protein binding						GO:0005515
PBANKA_0932500	PBANKA_0932500>SET domain protein, putative	Gene regulation				protein binding						GO:0005515
PBANKA_0917400	PBANKA_0917400>armadillo repeat protein PF16 (PF16)	Sexual and sporogonic development		ciliary or flagellar motility, flagellar axoneme assembly		binding, protein binding				GO:0001539, GO:0035084		GO:0005488, GO:0005515
PBANKA_1312700	PBANKA_1312700>gamete egress and sporozoite traversal protein (GEST)	Sexual and sporogonic development		exit from host cell	microneme, osmiophilic body					GO:0035891	GO:0020009, GO:0044310
PBANKA_1432200	PBANKA_1432200>male development gene 1 (MDV1)	Sexual and sporogonic development		exit from host cell	osmiophilic body, vesicle					GO:0035891	GO:0044310, GO:0031982
PBANKA_1432400	PBANKA_1432400>perforin-like protein 2 (PLP2)	Sexual and sporogonic development	wide pore channel activity		membrane, vesicle				GO:0022829		GO:0016020, GO:0031982
PBANKA_1129000	PBANKA_1129000>secreted ookinete protein, putative (PSOP6)	Sexual and sporogonic development
PBANKA_1421700	PBANKA_1421700>secreted ookinete protein, putative (PSOP20)	Sexual and sporogonic development
PBANKA_0619200	PBANKA_0619200>secreted ookinete protein, putative (PSOP1)	Sexual and sporogonic development
PBANKA_1228900	PBANKA_1228900>von Willebrand factor A domain-related protein (WARP)	Sexual and sporogonic development
PBANKA_0824200	PBANKA_0824200>perforin-like protein 3 (PLP3)	Sexual and sporogonic development		entry into host cell	microneme					GO:0030260	GO:0020009
PBANKA_0512000	PBANKA_0512000>palmitoyltransferase, putative (DHHC10)	Sexual and sporogonic development	palmitoyltransferase activity, zinc ion binding	protein palmitoylation		zinc ion binding			GO:0016409, GO:0008270	GO:0018345		GO:0008270
PBANKA_0517600	PBANKA_0517600>plasmepsin VII	Sexual and sporogonic development	aspartic-type endopeptidase activity	proteolysis		aspartic-type endopeptidase activity	proteolysis		GO:0004190	GO:0006508		GO:0004190	GO:0006508
PBANKA_0515000	PBANKA_0515000>25 kDa ookinete surface antigen precursor (P25)	Sexual and sporogonic development			cell surface, membrane	protein binding		cell surface, membrane			GO:0009986, GO:0016020	GO:0005515		GO:0009986, GO:0016020
PBANKA_0514900	PBANKA_0514900>28 kDa ookinete surface protein (P28)	Sexual and sporogonic development			cell surface, membrane	protein binding		cell surface, membrane			GO:0009986, GO:0016020	GO:0005515		GO:0009986, GO:0016020
PBANKA_1315300	PBANKA_1315300>LCCL domain-containing protein (LAP5)	Sexual and sporogonic development			crystalloid						GO:0044312
PBANKA_0417600	PBANKA_0417600>LCCL domain-containing protein (CCp4)	Sexual and sporogonic development			crystalloid						GO:0044312
PBANKA_0720900	PBANKA_0720900>conserved Plasmodium protein, unknown function	Sexual and sporogonic development			crystalloid						GO:0044312
PBANKA_1300700	PBANKA_1300700>LCCL domain-containing protein (CCp1)	Sexual and sporogonic development			crystalloid		cell adhesion				GO:0044312		GO:0007155
PBANKA_0714300	PBANKA_0714300>small heat shock protein HSP20 (HSP20)	Sexual and sporogonic development			plasma membrane						GO:0005886
PBANKA_1002100	PBANKA_1002100>6-cysteine protein (P36)	Sexual and sporogonic development
PBANKA_1015400	PBANKA_1015400>CPW-WPC family protein, putative	Sexual and sporogonic development
PBANKA_1449300	PBANKA_1449300>CPW-WPC family protein, putative	Sexual and sporogonic development
PBANKA_1128800	PBANKA_1128800>CPW-WPC family protein, putative	Sexual and sporogonic development
PBANKA_1218300	PBANKA_1218300>CPW-WPC family protein, putative	Sexual and sporogonic development
PBANKA_1245200	PBANKA_1245200>conserved Plasmodium protein, unknown function CPW-WPC DOMAIN	Sexual and sporogonic development
PBANKA_1027000	PBANKA_1027000>serine C-palmitoyltransferase, putative	General function	pyridoxal phosphate binding, transferase activity	biosynthetic process		pyridoxal phosphate binding	biosynthetic process		GO:0030170, GO:0016740	GO:0009058		GO:0030170	GO:0009058
PBANKA_1340400	PBANKA_1340400>oxidoreductase, putative	General function	oxidoreductase activity, acting on the CH-OH group of donors, NAD or NADP as acceptor	carbohydrate metabolic process, carboxylic acid metabolic process, oxidation-reduction process		catalytic activity, oxidoreductase activity, oxidoreductase activity, acting on the CH-OH group of donors, NAD or NADP as acceptor	carbohydrate metabolic process, cellular carbohydrate metabolic process, oxidation-reduction process		GO:0016616	GO:0005975, GO:0019752, GO:0055114		GO:0003824, GO:0016491, GO:0016616	GO:0005975, GO:0044262, GO:0055114
PBANKA_0819800	PBANKA_0819800>gamma-glutamylcysteine synthetase (gammaGCS)	General function	glutamate-cysteine ligase activity	glutathione biosynthetic process	cytosol	glutamate-cysteine ligase activity	glutathione biosynthetic process		GO:0004357	GO:0006750	GO:0005829	GO:0004357	GO:0006750
PBANKA_1040100	PBANKA_1040100>choline kinase (CK)	General function	kinase activity	glycerophospholipid biosynthetic process	cytosol	transferase activity, transferring phosphorus-containing groups			GO:0016301	GO:0046474	GO:0005829	GO:0016772
PBANKA_0816800	PBANKA_0816800>glycolipid transfer protein, putative (GLTP)	General function	glycolipid binding, glycolipid transporter activity	glycolipid transport	cytoplasm	glycolipid binding, glycolipid transporter activity	glycolipid transport	cytoplasm	GO:0051861, GO:0017089	GO:0046836	GO:0005737	GO:0051861, GO:0017089	GO:0046836	GO:0005737
PBANKA_1308600	PBANKA_1308600>fructose-bisphosphate aldolase 2 (ALDO2)	General function	fructose-bisphosphate aldolase activity	glycolysis		fructose-bisphosphate aldolase activity	glycolysis		GO:0004332	GO:0006096		GO:0004332	GO:0006096
PBANKA_0919900	PBANKA_0919900>6-phosphofructokinase, putative	General function	6-phosphofructokinase activity	glycolysis		6-phosphofructokinase activity	glycolysis		GO:0003872	GO:0006096		GO:0003872	GO:0006096
PBANKA_1009800	PBANKA_1009800>cytochrome c oxidase assembly protein, putative	General function	oxidoreductase activity, acting on the CH-CH group of donors	heme a biosynthetic process, oxidation-reduction process	integral to membrane	oxidoreductase activity, acting on the CH-CH group of donors	heme a biosynthetic process, oxidation-reduction process	integral to membrane	GO:0016627	GO:0006784, GO:0055114	GO:0016021	GO:0016627	GO:0006784, GO:0055114	GO:0016021
PBANKA_1234100	PBANKA_1234100>cytochrome c oxidase assembly protein, putative	General function	protoheme IX farnesyltransferase activity	heme O biosynthetic process	integral to membrane	prenyltransferase activity, protoheme IX farnesyltransferase activity	heme O biosynthetic process	integral to membrane	GO:0008495	GO:0048034	GO:0016021	GO:0004659, GO:0008495	GO:0048034	GO:0016021
PBANKA_1453300	PBANKA_1453300>acyl-CoA synthetase, putative	General function	catalytic activity	metabolic process		catalytic activity	metabolic process		GO:0003824	GO:0008152		GO:0003824	GO:0008152
PBANKA_0929700	PBANKA_0929700>haloacid dehalogenase-like hydrolase, putative	General function	hydrolase activity	metabolic process		hydrolase activity	metabolic process		GO:0016787	GO:0008152		GO:0016787	GO:0008152
PBANKA_0522400	PBANKA_0522400>steroid dehydrogenase, putative	General function	oxidoreductase activity	metabolic process		oxidoreductase activity	metabolic process		GO:0016491	GO:0008152		GO:0016491	GO:0008152
PBANKA_1232300	PBANKA_1232300>UTP--glucose-1-phosphate uridylyltransferase, putative	General function	uridylyltransferase activity	metabolic process		uridylyltransferase activity	metabolic process		GO:0070569	GO:0008152		GO:0070569	GO:0008152
PBANKA_1317200	PBANKA_1317200>pyridine nucleotide transhydrogenase, putative	General function	NAD(P)+ transhydrogenase (AB-specific) activity, NADP binding	oxidation-reduction process	integral to membrane	NAD(P)+ transhydrogenase (AB-specific) activity, NADP binding	oxidation-reduction process	integral to membrane	GO:0008750, GO:0050661	GO:0055114	GO:0016021	GO:0008750, GO:0050661	GO:0055114	GO:0016021
PBANKA_1114200	PBANKA_1114200>ribose 5-phosphate epimerase, putative	General function	ribose-5-phosphate isomerase activity	pentose-phosphate shunt, non-oxidative branch		ribose-5-phosphate isomerase activity	pentose-phosphate shunt, non-oxidative branch		GO:0004751	GO:0009052		GO:0004751	GO:0009052
PBANKA_1229800	PBANKA_1229800>enoyl-acyl carrier reductase (FABI)	General function			apicoplast						GO:0020011
PBANKA_1038400	PBANKA_1038400>selenoprotein, putative (Sel1)	General function			endoplasmic reticulum						GO:0005783
PBANKA_0830700	PBANKA_0830700>procollagen lysine 5-dioxygenase, putative	General function
PBANKA_0706700	PBANKA_0706700>dicarboxylate/tricarboxylate carrier, putative (DTC)	General function
PBANKA_0418300	PBANKA_0418300>protein RER1, putative (RER1)	General function			integral to membrane			integral to membrane			GO:0016021			GO:0016021
PBANKA_1124000	PBANKA_1124000>sphingomyelin synthase 2, putative (SMS2)	General function
PBANKA_1438700	PBANKA_1438700>mitochondrial carrier protein, putative	General function
PBANKA_0909500	PBANKA_0909500>AAA family ATPase, putative	General function	ATP binding			ATP binding			GO:0005524			GO:0005524
PBANKA_1300900	PBANKA_1300900>cytochrome c oxidase assembly protein COX11, putative (COX11)	General function	copper ion binding			copper ion binding			GO:0005507			GO:0005507
PBANKA_1231300	PBANKA_1231300>metabolite/drug transporter, putative	General function	transporter activity	transmembrane transport	integral to membrane		transmembrane transport	integral to membrane	GO:0005215	GO:0055085	GO:0016021		GO:0055085	GO:0016021
PBANKA_0815700	PBANKA_0815700>transporter, putative	General function		transmembrane transport	integral to membrane		transmembrane transport	integral to membrane		GO:0055085	GO:0016021		GO:0055085	GO:0016021
PBANKA_1427100	PBANKA_1427100>aquaporin, putative (AQP2)	General function	transporter activity	transport	membrane	transporter activity	transport	membrane	GO:0005215	GO:0006810	GO:0016020	GO:0005215	GO:0006810	GO:0016020
PBANKA_1030300	PBANKA_1030300>nuclear transport factor 2, putative (NTF2)	General function		transport	intracellular		transport	intracellular		GO:0006810	GO:0005622		GO:0006810	GO:0005622
PBANKA_1131400	PBANKA_1131400>metacaspase 1 (MCA1)	General function	cysteine-type endopeptidase activity	proteolysis		cysteine-type endopeptidase activity, protein binding	proteolysis		GO:0004197	GO:0006508		GO:0004197, GO:0005515	GO:0006508
PBANKA_1460700	PBANKA_1460700>dipeptidyl aminopeptidase 2 (DPAP2)	General function	cysteine-type peptidase activity	proteolysis		cysteine-type peptidase activity	proteolysis		GO:0008234	GO:0006508		GO:0008234	GO:0006508
PBANKA_1219200	PBANKA_1219200>Cg8 protein, putative	General function
PBANKA_0836800	PBANKA_0836800>erythrocyte membrane associated protein 1 (EMAP1)				host cell membrane						GO:0033644
PBANKA_1365650	PBANKA_1365650>fam-a protein, pseudogene
PBANKA_0606200	PBANKA_0606200>blood stage antigen 41-3 precursor, putative
PBANKA_1246400	PBANKA_1246400>BIR protein
PBANKA_1342300	PBANKA_1342300>conserved Plasmodium protein, unknown function GALACTOSE LECTIN BINDING DOMAIN					carbohydrate binding						GO:0030246
PBANKA_1352100	PBANKA_1352100>conserved Plasmodium protein, unknown function SPRT-like DOMAIN
PBANKA_1429200	PBANKA_1429200>conserved Plasmodium protein, unknown function (S20) 3X KELCH DOMIAN
PBANKA_1104100	PBANKA_1104100>conserved Plasmodium protein, unknown function
PBANKA_0413500	PBANKA_0413500>conserved Plasmodium protein, unknown function
PBANKA_1353800	PBANKA_1353800>conserved Plasmodium protein, unknown function
PBANKA_0907900	PBANKA_0907900>conserved Plasmodium protein, unknown function
PBANKA_1138900	PBANKA_1138900>conserved Plasmodium protein, unknown function
PBANKA_0203600	PBANKA_0203600>conserved Plasmodium protein, unknown function
PBANKA_1110600	PBANKA_1110600>conserved Plasmodium protein, unknown function
PBANKA_0314800	PBANKA_0314800>conserved Plasmodium membrane protein, unknown function
PBANKA_1461300	PBANKA_1461300>conserved Plasmodium protein, unknown function
PBANKA_1422900	PBANKA_1422900>conserved Plasmodium protein, unknown function
PBANKA_0605800	PBANKA_0605800>conserved Plasmodium protein, unknown function
PBANKA_0109800	PBANKA_0109800>conserved Plasmodium protein, unknown function
PBANKA_0101500	PBANKA_0101500>conserved Plasmodium protein, unknown function
PBANKA_1318500	PBANKA_1318500>conserved Plasmodium protein, unknown function
PBANKA_0208600	PBANKA_0208600>conserved protein, unknown function
PBANKA_1334900	PBANKA_1334900>conserved Plasmodium protein, unknown function
PBANKA_1138600	PBANKA_1138600>conserved Plasmodium protein, unknown function
PBANKA_0620300	PBANKA_0620300>conserved Plasmodium protein, unknown function
PBANKA_1114100	PBANKA_1114100>conserved Plasmodium protein, unknown function
PBANKA_1102100	PBANKA_1102100>conserved Plasmodium protein, unknown function
PBANKA_0807200	PBANKA_0807200>conserved Plasmodium protein, unknown function
PBANKA_1329400	PBANKA_1329400>conserved Plasmodium protein, unknown function
PBANKA_0106300	PBANKA_0106300>conserved Plasmodium protein, unknown function
PBANKA_1243500	PBANKA_1243500>conserved Plasmodium protein, unknown function
PBANKA_1143800	PBANKA_1143800>conserved Plasmodium protein, unknown function
PBANKA_1109300	PBANKA_1109300>conserved Plasmodium protein, unknown function
PBANKA_1415200	PBANKA_1415200>conserved Plasmodium protein, unknown function
PBANKA_1214400	PBANKA_1214400>conserved Plasmodium protein, unknown function
PBANKA_0923300	PBANKA_0923300>conserved Plasmodium protein, unknown function
PBANKA_1414800	PBANKA_1414800>conserved Plasmodium protein, unknown function
PBANKA_0916700	PBANKA_0916700>conserved Plasmodium protein, unknown function
PBANKA_0703300	PBANKA_0703300>conserved Plasmodium protein, unknown function
PBANKA_0904200	PBANKA_0904200>conserved Plasmodium protein, unknown function
PBANKA_0823200	PBANKA_0823200>conserved Plasmodium protein, unknown function
PBANKA_0812900	PBANKA_0812900>conserved Plasmodium protein, unknown function
PBANKA_1318600	PBANKA_1318600>conserved Plasmodium protein, unknown function
PBANKA_1338100	PBANKA_1338100>conserved Plasmodium protein, unknown function
PBANKA_0616400	PBANKA_0616400>conserved Plasmodium protein, unknown function
PBANKA_1106000	PBANKA_1106000>conserved Plasmodium protein, unknown function
PBANKA_0407300	PBANKA_0407300>conserved Plasmodium protein, unknown function
PBANKA_1204200	PBANKA_1204200>conserved Plasmodium protein, unknown function
PBANKA_1209900	PBANKA_1209900>conserved Plasmodium protein, unknown function
PBANKA_1400900	PBANKA_1400900>conserved Plasmodium protein, unknown function
PBANKA_1431500	PBANKA_1431500>conserved Plasmodium protein, unknown function
PBANKA_0521200	PBANKA_0521200>conserved Plasmodium protein, unknown function
PBANKA_1335000	PBANKA_1335000>conserved Plasmodium protein, unknown function
PBANKA_1208800	PBANKA_1208800>conserved Plasmodium protein, unknown function
PBANKA_0622000	PBANKA_0622000>conserved Plasmodium protein, unknown function
PBANKA_1338000	PBANKA_1338000>conserved Plasmodium protein, unknown function
PBANKA_0413400	PBANKA_0413400>conserved Plasmodium protein, unknown function
PBANKA_1343700	PBANKA_1343700>conserved Plasmodium protein, unknown function
PBANKA_0704700	PBANKA_0704700>conserved Plasmodium protein, unknown function
PBANKA_1335700	PBANKA_1335700>conserved Plasmodium protein, unknown function
PBANKA_1349300	PBANKA_1349300>conserved Plasmodium protein, unknown function
PBANKA_0301400	PBANKA_0301400>conserved Plasmodium protein, unknown function
PBANKA_1109600	PBANKA_1109600>conserved Plasmodium protein, unknown function
